# Supplementary material for: Spinal curvatures of yoga practitioners compared to control participants—a cross-sectional study
Source: PeerJ. 2021 Sep 16;9:e12185. doi: 10.7717/peerj.12185 (PMC8450004; doi:10.7717/peerj.12185)
Supplement: Supplemental Information 1 [file peerj-09-12185-s001.xlsx]

## Sheet: yoga
			yoga experience [years]
No	sex W=women, M=men	age	1-2 yr	2-5 yr	5-10 yr	above 10 yr	frequency per week	duration of one training session	weekly duration yoga trainings	body height	body mass	BMI	ThKA	LLA	other forms of PA 0=no, 1=yes
1	W	37			1		5	30	150	168	60	21.2585	40	34	0
2	W	53			1		2	45	90	159	55.5	21.9532	30	24	0
3	W	37	1				2	45	90	160	51	19.9219	24	28	0
4	W	47		1			2	45	90	159	52	20.5688	23	31	0
5	W	36			1		3	30	90	170	61	21.1073	29	27	0
6	W	34		1			2	40	80	167.5	55	19.6035	30	16	0
7	W	41				1	2	40	80	165	52	19.1001	22	26	0
8	W	48			1		4	20	80	164	58	21.5645	40	34	1
9	W	44			1		2	40	80	167	56	20.0796	21	25	0
10	W	48	1				3	30	90	164	54	20.0773	32	10	0
11	W	48	1				2	60	120	157	52.5	21.299	30	30	0
12	W	37		1			1	90	90	162	51	19.433	40	33	0
13	W	52	1				2	45	90	160	59	23.0469	28	30	0
14	W	38		1			1	90	90	170	58	20.0692	50	38	0
15	W	35				1	5	20	100	165	53	19.4674	40	30	0
16	W	25	1				2	50	100	180	67	20.679	28	28	0
17	W	49		1			2	50	100	155	60	24.974	30	27	0
18	W	42				1	2	50	100	160	51	19.9219	30	29	0
19	W	34			1		3.5	30	105	164	54	20.0773	38	33	1
20	W	41		1			3.5	30	105	156	58	23.833	40	58	0
21	W	45			1		2	55	110	180	59	18.2099	33	23	0
22	W	28		1			2	75	150	168	52	18.424	32	18	0
23	W	28		1			2	60	120	170	55	19.0311	24	18	0
24	W	31		1			2	60	120	176	68	21.9525	40	20	0
25	W	29		1			4	30	120	170	63	21.7993	40	18	0
26	W	33	1				1	120	120	164	51	18.9619	24	20	0
27	W	31			1		2	60	120	159	49	19.3821	30	24	0
28	W	40	1				2	60	120	164	59	21.9363	28	28	0
29	W	51			1		2	60	120	170	62	21.4533	38	30	0
30	W	65			1		2	60	120	165	68	24.977	50	38	0
31	W	36	1				2	60	120	167	47	16.8525	23	24	0
32	W	35			1		2	60	120	172	55	18.5911	29	25	0
33	W	50		1			2	60	120	164	62	23.0518	33	31	0
34	W	42	1				2	60	120	162	60	22.8624	42	43	0
35	W	36		1			2	60	120	167	53	19.0039	30	34	0
36	W	30		1			2	60	120	160	53	20.7031	20	18	0
37	W	32	1				2	60	120	172	61	20.6193	38	50	0
38	W	42		1			2	60	120	160	51	19.9219	44	42	0
39	W	46			1		4	30	120	156	53	21.7784	24	22	0
40	W	38	1				2	60	120	173	68	22.7204	28	30	0
41	W	31		1			2	60	120	165	52	19.1001	36	23	0
42	W	30	1				2	60	120	174	59	19.4874	39	40	0
43	W	40	1				2	60	120	171	64	21.8871	32	21	0
44	W	30		1			2	60	120	168	56	19.8413	30	37	0
45	W	37	1				2	60	120	165	60	22.0386	29	18	1
46	W	36		1			2	60	120	180	64	19.7531	42	22	0
47	W	35		1			2	60	120	162	50	19.052	10	27	1
48	W	42				1	2	60	120	168	56	19.8413	26	28	1
49	W	36	1				2	60	120	168	55	19.487	25	33	1
50	W	29			1		2	60	120	162	60	22.8624	34	30	0
51	W	47	1				2	60	120	165	62	22.7732	22	33	1
52	W	33		1			2	60	120	163	45	16.937	32	40	0
53	W	41		1			2	60	120	169	62	21.7079	35	29	0
54	W	61		1			3	40	120	152	52	22.5069	37	38	0
55	W	38	1				2	60	120	165	52	19.1001	30	29	0
56	W	32			1		2	60	120	164	55	20.4491	36	34	0
57	W	42			1		2	60	120	164	52	19.3337	35	31	0
58	W	33			1		2	60	120	170	55	19.0311	27	28	0
59	W	60		1			3	40	120	169	62	21.7079	32	21	0
60	W	45		1			2	60	120	163	66	24.841	32	28	0
61	W	34		1			2	60	120	169	59	20.6575	40	30	0
62	W	42		1			3	40	120	178	63	19.8839	35	32	1
63	W	33			1		2	60	120	173	59	19.7133	40	36	0
64	W	45			1		2	65	130	166	55	19.9594	40	34	0
65	W	42				1	1.5	90	135	165	60	22.0386	22	30	0
66	W	30		1			3	45	135	176	61	19.6927	28	22	0
67	W	25			1		1.5	90	135	170	58	20.0692	20	26	0
68	W	24	1				3	45	135	167	56	20.0796	26	28	1
69	W	39				1	1.5	90	135	180	70	21.6049	22	32	0
70	W	32			1		3	45	135	168	52	18.424	28	22	0
71	W	33		1			3	45	135	163	57	21.4536	38	24	0
72	W	48				1	4.5	30	135	164	73	27.1416	21	30	0
73	W	44				1	2.5	55	137.5	166	64	23.2254	26	22	1
74	W	58	1				3.5	40	140	160	59	23.0469	29	26	0
75	W	48				1	5	30	150	165	55	20.202	28	8	0
76	W	54	1				3	50	150	167	60	21.5139	42	38	0
77	W	35			1		5	30	150	163	55	20.7008	31	28	0
78	W	29		1			3	50	150	162	59	22.4813	26	40	0
79	W	43		1			5	30	150	165	55	20.202	30	31	0
80	W	54		1			2	75	150	157	52.5	21.299	32	34	0
81	W	47		1			2	75	150	162	57	21.7193	32	32	0
82	W	44			1		2.5	60	150	158	47	18.8271	34	25	0
83	W	30		1			2	75	150	175	60	19.5918	18	23	0
84	W	40			1		3	50	150	165	63	23.1405	36	32	0
85	W	37			1		2.5	60	150	164	54	20.0773	38	27	0
86	W	48			1		2.5	60	150	165	54	19.8347	29	27	1
87	W	39		1			2	75	150	162.5	62	23.4793	30	30	1
88	W	44			1		2.5	60	150	168	60	21.2585	30	21	1
89	W	42				1	2	75	150	170	65	22.4913	38	32	1
90	W	37		1			2.5	60	150	153	48	20.5049	32	30	0
91	W	40		1			2.5	60	150	160	52	20.3125	24	31	0
92	W	44		1			2.5	60	150	170	62	21.4533	35	41	1
93	W	24	1				3.5	45	157.5	168	51	18.0697	37	47	0
94	W	31			1		4	40	160	166	69	25.0399	30	29	0
95	W	43		1			4	40	160	170	75	25.9516	53	43	0
96	W	37		1			2	80	160	170	58.5	20.2422	25	22	0
97	W	27		1			4	40	160	161	53	20.4467	32	30	0
98	W	27		1			2	85	170	164	61	22.68	34	42	0
99	W	40		1			3.5	50	175	170	59.5	20.5882	27	30	0
100	W	33	1				2	90	180	160	56	21.875	34	23	0
101	W	30		1			2	90	180	165	57.9	21.2672	29	30	0
102	W	35			1		2	90	180	153	58.8	25.1185	36	39	0
103	W	27		1			2	90	180	165	57	20.9366	25	30	0
104	W	42		1			2	90	180	158	55	22.0317	35	37	0
105	W	23		1			2	90	180	164	53.4	19.8543	30	25	0
106	W	34		1			2	90	180	160	54	21.0937	30	18	0
107	W	33		1			2	90	180	160	50	19.5312	24	12	0
108	W	34		1			3	60	180	161	49	18.9036	22	26	0
109	W	20		1			2	90	180	168	60	21.2585	31	31	0
110	W	30		1			3	60	180	158.9	50.7	20.0798	18	29	0
111	W	44			1		2	90	180	164	53	19.7055	23	29	0
112	W	53			1		2	90	180	164	55	20.4491	29	29	1
113	W	27		1			2	90	180	160	50	19.5312	28	30	1
114	W	43			1		2	90	180	174	68	22.46	14	20	1
115	W	32	1	1			3	60	180	164	52	19.3337	20	31	1
116	W	46			1		2	90	180	167	66	23.6652	48	35	0
117	W	46	1				2	90	180	173	75	25.0593	38	38	0
118	W	39			1		2	90	180	172	61	20.6193	30	30	1
119	W	36		1			3	60	180	170	61	21.1073	40	40	0
120	W	41	1				3	60	180	178	68	21.4619	30	38	0
121	W	29		1			3	60	180	159	48	18.9866	34	26	0
122	W	53				1	3	60	180	170	65	22.4913	30	29	0
123	W	42					2	90	180	170	58	20.0692	40	32	0
124	W	34			1		3	60	180	166	64	23.2254	37	33	0
125	W	48				1	2	90	180	168.5	64	22.5414	30	22	0
126	W	21		1			2	90	180	165	53	19.4674	32	30	0
127	W	33				1	2	90	180	169	59	20.6575	35	30	0
128	W	34				1	2	90	180	156	50	20.5457	23	28	0
129	W	54		1			2	90	180	161	60	23.1473	30	24	0
130	W	39			1		3	60	180	159	59	23.3377	35	27	0
131	W	39			1		2	90	180	162	56	21.3382	30	28	0
132	W	49			1		2	90	180	160	66	25.7812	42	42	0
133	W	59			1		2	90	180	164	54	20.0773	38	39	0
134	W	47	1				2	90	180	165	56	20.5693	23	32	0
135	W	32			1		2	90	180	178	65	20.5151	31	26	0
136	W	40			1		2	90	180	169	59	20.6575	30	36	0
137	W	38		1			3	60	180	169	65	22.7583	38	35	0
138	W	32		1			2	90	180	164	47	17.4747	33	28	0
139	W	52			1		2	90	180	162	61	23.2434	46	33	0
140	W	32	1				2	90	180	163	63	23.7118	23	30	1
141	W	34			1		3	60	180	163	65	24.4646	29	29	0
142	W	31		1			2	90	180	170	58	20.0692	30	33	0
143	W	41		1			3	60	180	168	56	19.8413	22	32	0
144	W	45			1		2	90	180	172	53	17.9151	40	28	0
145	W	47		1			2	90	180	167	58	20.7967	26	36	0
146	W	30		1			2	90	180	171	60	20.5191	42	36	0
147	W	32		1			4	45	180	159	48	18.9866	27	27	0
148	W	34		1			3	60	180	163	53	19.9481	28	34	1
149	W	26		1			2	90	180	159	56	22.151	34	41	0
150	W	26		1			2	90	180	162	50	19.052	37	32	0
151	W	34	1				2	90	180	164	58	21.5645	28	31	0
152	W	39	1				2	90	180	163	49	18.4425	23	26	1
153	W	51		1			3	60	180	164	60	22.3081	24	24	1
154	W	32	1				2	90	180	177	62	19.79	39	27	0
155	W	33		1			2	90	180	153	56	23.9224	36	38	0
156	W	39	1				2	90	180	163	60	22.5827	50	47	0
157	W	37	1				3	60	180	174	64	21.1389	36	24	0
158	W	44	1				2	90	180	160	49	19.1406	26	36	0
159	W	35			1		2	90	180	164	60	22.3081	33	30	0
160	W	34		1			2	90	180	164	54	20.0773	31	25	0
161	W	35			1		2	90	180	164	60	22.3081	35	38	0
162	W	40		1			3	60	180	170	59	20.4152	32	35	0
163	W	40	1				3	60	180	173	58	19.3792	24	16	1
164	W	34		1			3	60	180	164	57	21.1927	30	42	0
165	W	35			1		3	60	180	174	70	23.1206	42	42	0
166	W	26			1		3	60	180	162	48	18.2899	33	21	0
167	W	39			1		2	90	180	160	50	19.5312	28	36	1
168	W	27		1			3	60	180	162	50	19.052	26	26	1
169	W	44		1			2	90	180	168	49	17.3611	25	32	1
170	W	43			1		2	90	180	172	65	21.9713	40	34	0
171	W	39		1			2	90	180	162	52	19.8141	20	21	0
172	W	46	1				2	90	180	162	58	22.1003	33	30	1
173	W	26		1			3	60	180	170	60	20.7612	28	27	0
174	W	40		1			3	60	180	167	60	21.5139	30	30	1
175	W	37		1			3	60	180	168	52	18.424	42	33	0
176	W	19	1				3	60	180	169	56	19.6072	23	33	1
177	W	35		1			2	90	180	164	51	18.9619	40	36	1
178	W	39	1				2	90	180	157	54	21.9076	23	23	0
179	W	34		1			2	90	180	178	70	22.0932	26	28	1
180	W	40		1			2	90	180	168	55	19.487	34	34	1
181	W	58				1	2	90	180	160	65	25.3906	36	40	0
182	W	37	1				2	90	180	165	54	19.8347	32	23	0
183	W	36				1	3	60	180	175	60	19.5918	30	25	0
184	W	33		1			2	90	180	170	67	23.1834	30	30	0
185	W	49				1	2	90	180	161	70	27.0051	36	33	1
186	W	31			1		3	60	180	178	70	22.0932	32	26	0
187	W	26		1			3	60	180	170	55	19.0311	33	29	1
188	W	37				1	4	45	180	155	50	20.8117	30	36	0
189	W	24		1			3	60	180	160	48	18.75	31	23	0
190	W	45		1			2	90	180	170	66	22.8374	33	21	0
191	W	46			1		2	90	180	171	62	21.2031	38	32	1
192	W	45		1			2	90	180	166	53	19.2336	30	36	0
193	W	36				1	3	60	180	164	55	20.4491	28	17	0
194	W	33			1		2	90	180	164	55	20.4491	27	28	1
195	W	39	1				3	60	180	168	70	24.8016	30	24	0
196	W	49		1			2	90	180	174	62	20.4783	33	31	0
197	W	49			1		6	30	180	163	50	18.8189	20	20	1
198	W	28				1	2	90	180	165	53	19.4674	22	20	0
199	W	43		1			2	90	180	172	60	20.2812	32	30	0
200	W	30			1		3	60	180	164	52	19.3337	25	20	0
201	W	42				1	3	60	180	162	54	20.5761	27	30	0
202	W	44		1			2	90	180	168	72	25.5102	40	30	0
203	W	52		1			2	90	180	164	62	23.0518	30	30	0
204	W	33	1				3.5	53	185.5	167	60	21.5139	40	27	0
205	W	36		1			2.5	75	187.5	168	57	20.1956	40	36	0
206	W	38	1				2.5	75	187.5	174	54	17.8359	30	29	0
207	W	49			1		2.5	75	187.5	168	54	19.1327	40	28	0
208	W	27	1				2.5	75	187.5	170	55	19.0311	30	23	1
209	W	40		1			2.5	75	187.5	174	78	25.763	40	30	0
210	W	48				1	2.5	75	187.5	169	61	21.3578	40	32	1
211	W	31			1		2.5	75	187.5	164	59	21.9363	18	16	0
212	W	32		1			2.5	75	187.5	162	57	21.7193	32	29	0
213	W	44	1				2.5	75	187.5	162	54.5	20.7667	34	30	0
214	W	35		1			2.5	75	187.5	174	63	20.8086	32	21	0
215	W	44				1	2	100	200	163	58	21.83	32	34	0
216	W	47	1				5	40	200	172	62	20.9573	28	28	0
217	W	40			1		5	40	200	172	68	22.9854	30	44	1
218	W	45				1	5	40	200	176	81	26.1493	34	36	1
219	W	43		1			5	40	200	170	59	20.4152	33	28	1
220	W	25		1			5	40	200	161	47	18.132	26	24	0
221	W	37			1		4	45	180	164	55	20.4491	38	39	1
222	W	32			1		5	45	225	167	57	20.4382	30	30	1
223	W	38		1			5	45	225	166	59	21.4109	28	30	1
224	W	38		1			3.5	60	210	163.5	51	19.0781	26	4	0
225	W	45			1		3.5	60	210	165	70	25.7117	24	29	0
226	W	42			1		6	35	210	161	50	19.2894	20	20	0
227	W	35		1			3.5	60	210	170	65	22.4913	40	34	0
228	W	33					3.5	60	210	168	53	18.7783	44	38	1
229	W	40	1				7	30	210	168	63	22.3214	46	30	0
230	W	27		1			2	105	210	174	65	21.4692	20	30	1
231	W	22		1			2	110	220	165			40	26	0
232	W	39		1			2	110	220	164			38	14	0
233	W	36		1			3	75	225	170	52	17.9931	24	10	0
234	W	53		1			2.5	90	225	170	70.3	24.3253	45	24	0
235	W	36		1			2.5	90	225	159	53.8	21.2808	25	30	0
236	W	39		1			2.5	90	225	155	51.6	21.4776	26	20	0
237	W	39			1		2.5	90	225	173	64	21.3839	23	24	1
238	W	34			1		2.5	90	225	167	58.5	20.976	38	32	0
239	W	44				1	2.5	90	225	160	55	21.4844	32	38	0
240	W	40		1			2.5	90	225	169	60	21.0077	16	26	0
241	W	35		1			3	75	225	168	50	17.7154	33	34	0
242	W	42	1				5	45	225	162	58	22.1003	30	30	0
243	W	54			1		3	75	225	165	67	24.6097	34	32	0
244	W	41			1		2.5	90	225	160	58	22.6562	36	27	0
245	W	41				1	2.5	90	225	170	59	20.4152	30	38	0
246	W	27		1			2.5	90	225	161	51	19.6752	31	20	0
247	W	50			1		2.5	90	225	162	60	22.8624	24	13	1
248	W	41		1			3	75	225	176	60	19.3698	24	19	0
249	W	42			1		3	75	225	164	53	19.7055	38	30	0
250	W	47		1			2.5	90	225	176	67	21.6296	36	32	0
251	W	47			1		2.5	90	225	163	57	21.4536	43	48	0
252	W	33				1	2.5	90	225	169	63	22.0581	32	22	1
253	W	34				1	2.5	90	225	164	70	26.0262	22	29	0
254	W	33		1			5	45	225	164	50	18.5901	33	28	1
255	W	42		1			3	75	225	165	50	18.3655	40	29	0
256	W	54			1		2.5	90	225	169	61	21.3578	42	40	0
257	W	41			1		2.5	90	225	177	63	20.1092	38	33	0
258	W	28	1				5	45	225	173	54	18.0427	26	20	0
259	W	34			1		2.5	90	225	165	54	19.8347	32	26	0
260	W	41			1		2.5	90	225	161	64	24.6904	43	24	0
261	W	42				1	2.5	90	225	175	59	19.2653	30	29	1
262	W	53		1			2.5	90	225	162	61	23.2434	45	36	0
263	W	28		1			2.5	90	225	155	48	19.9792	48	32	0
264	W	37			1		3	75	225	181	63	19.2302	40	32	0
265	W	52		1			2.5	90	225	162	74	28.1969	35	35	0
266	W	35			1		3	75	225	162	57	21.7193	33	33	0
267	W	58			1		2.5	90	225	167	77	27.6095	46	40	0
268	W	34		1			2	120	240	164			30	18	0
269	W	23		1			4	60	240	178			30	20	0
270	W	33	1				2	120	240	158.8	49.4	19.5896	24	21	0
271	W	20		1			2	120	240	171	54	18.4672	29	32	0
272	W	34			1		4	60	240	160	58	22.6562	30	30	1
273	W	44			1		4	60	240	172	56	18.9292	36	32	1
274	W	23	1				2	120	240	168	50	17.7154	23	31	0
275	W	28		1			4	60	240	172	53	17.9151	33	30	0
276	W	22		1			2	120	240	155	53	22.0604	30	39	0
277	W	24		1			4	60	240	162	54	20.5761	26	32	0
278	W	55				1	4	60	240	163	53	19.9481	20	18	0
279	W	24	1				2	120	240	163	54	20.3244	25	30	0
280	W	23		1			2	120	240	173	52	17.3745	40	32	0
281	W	38	1				4	60	240	156	51	20.9566	34	38	0
282	W	31		1			4	60	240	167	55	19.721	22	20	1
283	W	41	1				2	120	240	175	80	26.1224	38	34	1
284	W	39		1			2	120	240	173	59	19.7133	29	30	0
285	W	36			1		4	60	240	163	51	19.1953	20	22	0
286	W	61				1	2	120	240	168	58	20.5499	30	26	0
287	W	47		1			3	80	240	154	58.5	24.6669	40	45	0
288	W	34	1				4	60	240	173	65	21.7181	27	23	1
289	W	30	1				2	120	240	177	60	19.1516	40	37	0
290	W	40				1	4	60	240	160	60	23.4375	32	34	1
291	W	32	1				2	120	240	160	47	18.3594	28	21	0
292	W	48		1			2.5	100	250	162	60	22.8624	30	26	0
293	W	46			1		3.5	75	262.5	172	64	21.6333	28	0	0
294	W	27		1			3.5	75	262.5	170	57	19.7232	29	34	0
295	W	39			1		3.5	75	262.5	178	60	18.937	30	28	0
296	W	26		1			2.5	105	262.5	176	59	19.047	29	29	1
297	W	40			1		3.5	75	262.5	164	67	24.9108	29	31	0
298	W	52		1			3.5	75	262.5	167	62	22.231	22	20	0
299	W	33			1		3.5	75	262.5	170	65	22.4913	30	32	1
300	W	53				1	2.5	105	262.5	158	52	20.83	24	33	0
301	W	54				1	3.5	75	262.5	161	58	22.3757	28	21	0
302	W	33			1		3	90	270	168.5	63	22.1892	36	26	0
303	W	35		1			3	90	270	164	52	19.3337	24	10	0
304	W	47			1		3	90	270	156	51.5	21.1621	30	25	0
305	W	37			1		3	90	270	168	62.7	22.2151	40	30	0
306	W	41			1		3	90	270	173	61.9	20.6823	38	31	0
307	W	27		1			3	90	270	173	56.7	18.9448	18	21	0
308	W	29		1			3	90	270	177	76	24.2587	40	40	0
309	W	22			1		3	90	270	163	50	18.8189	32	16	0
310	W	44		1			4.5	60	270	182	70	21.1327	36	12	0
311	W	42		1			3	90	270	159	49	19.3821	28	20	0
312	W	36		1			3	90	270	168			40	22	0
313	W	35		1			3	90	270	164			24	30	0
314	W	29		1			3	90	270	171	57.2	19.5616	32	20	0
315	W	55		1			3	90	270	166	55	19.9594	22	22	0
316	W	38	1				3	90	270	180	65	20.0617	28	29	1
317	W	46		1			3	90	270	160	56	21.875	26	30	1
318	W	36			1		3	90	270	174	74	24.4418	25	21	1
319	W	54		1			3	90	270	162	56	21.3382	40	33	0
320	W	59			1		3	90	270	164	63	23.4236	37	21	0
321	W	46			1		3	90	270	174	59	19.4874	34	32	0
322	W	41				1	3	90	270	165	57	20.9366	26	24	0
323	W	42				1	3	90	270	163	58	21.83	45	31	0
324	W	33		1			3	90	270	172	62	20.9573	10	26	0
325	W	26		1			3	90	270	166	58	21.048	44	37	0
326	W	52			1		3	90	270	162	53	20.1951	20	29	0
327	W	27		1			3	90	270	170	72	24.9135	40	33	0
328	W	35		1			3	90	270	168	59	20.9042	40	38	0
329	W	39			1		3	90	270	170	64	22.1453	26	23	0
330	W	49				1	3	90	270	158	60	24.0346	44	36	0
331	W	29		1			3	90	270	160	67	26.1719	48	34	0
332	W	51		1			3	90	270	170	57	19.7232	30	30	0
333	W	41			1		3	90	270	174	63	20.8086	52	32	0
334	W	40				1	3	90	270	165	72	26.4463	32	38	0
335	W	30		1			3	90	270	169	56	19.6072	24	32	0
336	W	46		1			3	90	270	165	61	22.4059	30	24	0
337	W	62		1			3	90	270	162	63	24.0055	30	20	0
338	W	30		1			3	90	270	160	54	21.0937	34	30	1
339	W	42				1	3	90	270	164	53	19.7055	32	23	0
340	W	41			1		3	90	270	162	55	20.9572	32	28	0
341	W	22	1				3	90	270	170	65	22.4913	30	28	0
342	W	62				1	3	90	270	160	60	23.4375	37	32	0
343	W	34		1			3	90	270	160	66	25.7812	34	22	0
344	W	32		1			3	90	270	157	55	22.3133	32	32	1
345	W	28		1			3	90	270	163	48	18.0662	32	30	0
346	W	44	1				3	90	270	162	60	22.8624	39	41	0
347	W	39			1		3	90	270	164	55	20.4491	36	34	0
348	W	38	1				3	90	270	157	47	19.0677	36	32	0
349	W	47				1	3	90	270	173	57	19.0451	33	33	0
350	W	52				1	3	90	270	162	60	22.8624	42	40	1
351	W	42		1			3	90	270	162	69	26.2917	37	32	0
352	W	41		1			3	90	270	170	60	20.7612	40	24	1
353	W	41			1		3	90	270	165	75	27.5482	34	35	1
354	W	39			1		3	90	270	172	67	22.6474	26	26	0
355	W	50		1			3	90	270	171	56	19.1512	35	28	1
356	W	27	1				3	90	270	164	55.5	20.635	40	32	1
357	W	35		1			3	90	270	158	45	18.026	54	32	0
358	W	35		1			4.5	60	270	165	50	18.3655	24	29	0
359	W	31				1	3	90	270	161	49	18.9036	24	22	0
360	W	39				1	3	90	270	167	52	18.6453	37	24	0
361	W	30			1		3	90	270	170	60	20.7612	28	32	1
362	W	42			1		3	90	270	160	67	26.1719	42	37	0
363	W	35	1				6	45	270	170	58	20.0692	38	42	0
364	W	38				1	3	90	270	160	60	23.4375	30	25	0
365	W	50			1		3	90	270	167	60	21.5139	30	34	1
366	W	44			1		3	90	270	173	73	24.3911	30	32	0
367	W	37			1		3	90	270	172	65	21.9713	26	31	1
368	W	37				1	3	90	270	172	65	21.9713	26	31	1
369	W	35			1		3	90	270	179	67	20.9107	32	38	0
370	W	47		1			3	90	270	170	72	24.9135	30	35	0
371	W	38			1		3	90	270	164	53	19.7055	33	32	0
372	W	58	1				3	90	270	156	57	23.4221	33	29	0
373	W	44	1				3	90	270	167	57	20.4382	37	32	0
374	W	29			1		3	90	270	173	59	19.7133	35	24	1
375	W	41		1			3	90	270	159	51	20.1733	19	26	0
376	W	38	1				3	90	270	168	59	20.9042	33	31	0
377	W	52				1	3	90	270	170	61	21.1073	32	28	1
378	W	47		1			3	90	270	162	57	21.7193	22	18	1
379	W	40		1			3	90	270	172	68	22.9854	23	31	1
380	W	38			1		3	90	270	164	53	19.7055	20	25	0
381	W	38		1			4.5	60	270	175	61	19.9184	30	32	1
382	W	35		1			3	90	270	162	55	20.9572	25	25	0
383	W	39			1		3	90	270	165	72	26.4463	33	48	0
384	W	32		1			5.5	50	275	177	62	19.79	33	28	1
385	W	40				1	4	70	280	160	54	21.0937	30	30	0
386	W	24		1			4	75	300	163	50	18.8189	24	20	0
387	W	53		1			2.5	120	300	160	52.8	20.625	35	30	0
388	W	29	1				2.5	120	300	166	54.3	19.7053	20	21	0
389	W	48			1		3	100	300	171	69	23.597	46	34	0
390	W	59			1		5	60	300	162	51	19.433	24	22	0
391	W	36		1			5	60	300	174	58	19.1571	32	22	0
392	W	49				1	4	75	300	165	54	19.8347	43	33	0
393	W	30		1			4	75	300	164	54	20.0773	24	18	1
394	W	21		1			5	60	300	170	58	20.0692	30	29	0
395	W	39				1	5	60	300	172	58	19.6052	35	26	0
396	W	25		1			5	60	300	174	54	17.8359	36	34	0
397	W	41		1			5	60	300	170	63	21.7993	32	28	1
398	W	40	1				5	60	300	160	61	23.8281	40	33	0
399	W	40			1		5	60	300	158	48	19.2277	32	32	0
400	W	38		1			3	100	300	164	56	20.8209	28	30	1
401	W	34			1		6	50	300	178	72	22.7244	25	36	0
402	W	31	1				5	60	300	168	59	20.9042	40	30	0
403	W	32		1			5	60	300	158	57	22.8329	30	34	0
404	W	36			1		5	60	300	180	62	19.1358	31	30	0
405	W	41		1			5	60	300	175	62	20.2449	34	27	1
406	W	43			1		5	60	300	160	47	18.3594	32	30	1
407	W	29			1		5	60	300	170	64	22.1453	21	28	1
408	W	43				1	5	60	300	174	65	21.4692	31	33	1
409	W	36		1			5	60	300	165	48	17.6309	28	37	0
410	W	41				1	4	75	300	164	57.5	21.3786	31	30	0
411	W	59				1	5	60	300	170	63	21.7993	30	26	0
412	W	47				1	4	75	300	169	69	24.1588	30	20	0
413	W	44		1			5	60	300	158	52	20.83	32	37	0
414	W	26		1			5	60	300	174	62	20.4783	40	30	0
415	W	32			1		3.5	90	315	170	63	21.7993	34	31	0
416	W	38			1		3.5	90	315	165	50	18.3655	28	26	0
417	W	33		1			3.5	90	315	164	57	21.1927	36	28	0
418	W	25	1				3.5	90	315	173	66	22.0522	30	30	1
419	W	25		1			3.5	90	315	160	52	20.3125	34	26	1
420	W	36				1	3.5	90	315	160	60	23.4375	28	29	0
421	W	34	1				3.5	90	315	161	51.5	19.8681	27	30	0
422	W	34			1		3.5	90	315	164	53	19.7055	20	26	0
423	W	48				1	3.5	90	315	171	65	22.2291	30	32	0
424	W	24		1			3.5	90	315	165	58	21.3039	34	34	0
425	W	47		1			3.5	90	315	175	61	19.9184	30	24	0
426	W	46			1		3.5	90	315	168	60	21.2585	22	18	1
427	W	34		1			7	45	315	173	56	18.7109	29	23	0
428	W	32		1			3.5	90	315	172	55	18.5911	32	31	1
429	W	52				1	7	45	315	167	53	19.0039	30	40	0
430	W	40			1		5	65	325	175	72	23.5102	30	32	0
431	W	49		1			3	110	330	171	58	19.8352	42	10	0
432	W	44		1			3	110	330	172	68	22.9854	42	23	0
433	W	46			1		5.5	60	330	158	46	18.4265	40	25	0
434	W	28	1				5.5	60	330	167	55	19.721	36	40	1
435	W	50			1		5.5	60	330	153	52	22.2137	36	34	0
436	W	37		1			4.5	75	337.5	172.5	60	20.1638	34	16	0
437	W	41	1				4.5	75	337.5	165			38	14	0
438	W	28			1		4.5	75	337.5	170	65	22.4913	30	22	0
439	W	29			1		4.5	75	337.5	165	50	18.3655	20	26	0
440	W	39		1			4.5	75	337.5	164	63	23.4236	34	40	0
441	W	50				1	7	50	350	160	55	21.4844	32	36	0
442	W	39				1	3.5	100	350	160	53	20.7031	30	28	0
443	W	43		1			4	90	360	164	66	24.539	24	20	0
444	W	50			1		3	120	360	169	69	24.1588	26	14	0
445	W	44		1			4	90	360	163	56.1	21.1148	16	22	0
446	W	53			1		4	90	360	167	58.3	20.9043	40	20	0
447	W	28		1			6	60	360	168	63.6	22.534	28	28	0
448	W	35		1			4	90	360	165	56.3	20.6795	31	21	0
449	W	51				1	3	120	360	155			36	22	0
450	W	39		1			4	90	360	160			20	20	0
451	W	46		1			3	120	360	152	53.7	23.2427	38	30	0
452	W	32			1		4	90	360	167	52.6	18.8605	31	40	0
453	W	60			1		4	90	360	164	52	19.3337	30	29	0
454	W	29		1			4	90	360	162	52	19.8141	40	30	0
455	W	47			1		4	90	360	161	58	22.3757	27	32	0
456	W	37		1			4	90	360	176	58	18.7242	31	30	0
457	W	47			1		4	90	360	164	50	18.5901	30	23	0
458	W	52			1		4	90	360	162	58	22.1003	37	30	0
459	W	36			1		4	90	360	156	65	26.7094	30	30	0
460	W	41		1			4	90	360	171	58	19.8352	24	22	0
461	W	33				1	3	120	360	163	55	20.7008	28	33	0
462	W	25	1				3	120	360	159	51	20.1733	18	20	0
463	W	26		1			4	90	360	166	53	19.2336	30	47	0
464	W	43		1			4	90	360	168	61	21.6128	31	23	0
465	W	32			1		4	90	360	165	54	19.8347	24	22	0
466	W	33		1			4	90	360	168	61	21.6128	26	22	0
467	W	26	1				4	90	360	171	65	22.2291	28	29	0
468	W	35			1		4	90	360	175	64	20.898	30	27	0
469	W	43		1			4	90	360	175	68	22.2041	24	21	0
470	W	37		1			4	90	360	170	57	19.7232	36	26	1
471	W	27		1			4	90	360	168	60	21.2585	33	36	0
472	W	38		1			6	60	360	162	50	19.052	30	36	0
473	W	40		1			4	90	360	163	50	18.8189	30	35	0
474	W	35			1		4	90	360	160	48	18.75	34	34	0
475	W	34		1			4	90	360	157	41	16.6335	35	27	1
476	W	33				1	4	90	360	170	80	27.6817	33	30	0
477	W	26		1			4	90	360	170	50	17.301	32	29	1
478	W	41		1			4	90	360	165	56	20.5693	35	32	0
479	W	37		1			4	90	360	170	62	21.4533	39	40	0
480	W	27		1			6	60	360	168	48	17.0068	20	16	0
481	W	42				1	3	120	360	160	46	17.9687	34	30	1
482	W	52		1			4	90	360	170	63	21.7993	45	32	0
483	W	44				1	6	60	360	170	58	20.0692	30	28	1
484	W	52		1			4	90	360	159	53	20.9644	28	24	1
485	W	62				1	4	90	360	158	53	21.2306	50	42	0
486	W	41			1		4	90	360	164	56	20.8209	30	22	0
487	W	42			1		3	120	360	155	56	23.3091	28	40	0
488	W	35		1			3	120	360	167	60	21.5139	36	34	1
489	W	35		1			3.5	105	367.5	171	56	19.1512	30	35	1
490	W	34		1			5	75	375	160	47	18.3594	38	40	1
491	W	24	1				3.5	110	385	164			20	14	0
492	W	34		1			5	80	400	168			28	20	0
493	W	39			1		4	100	400	167	54	19.3625	4	38	0
494	W	26		1			4.5	90	405	159			20	18	0
495	W	31			1		4.5	90	405	163	58	21.83	34	35	0
496	W	29		1			4.5	90	405	175	60	19.5918	36	22	0
497	W	38		1			5.5	75	412.5	175	70	22.8571	31	27	0
498	W	40		1			3.5	120	420	171	62	21.2031	16	8	0
499	W	40		1			4	105	420	170	70	24.2215	31	29	1
500	W	32		1			4	105	420	164	54	20.0773	31	35	0
501	W	41			1		7	60	420	160	47	18.3594	20	30	0
502	W	39				1	7	60	420	158	60	24.0346	22	22	1
503	W	29			1		4	105	420	178	62	19.5682	30	40	1
504	W	18	1				5	90	450	170	60	20.7612	28	16	0
505	W	55		1			5	90	450	150	51.8	23.0222	28	18	0
506	W	28		1			6	75	450	170	53	18.3391	32	14	0
507	W	50			1		5	90	450	168			32	20	0
508	W	34		1			5	90	450	170	53	18.3391	32	24	0
509	W	44			1		5	90	450	160	52	20.3125	28	30	0
510	W	53			1		5	90	450	164	69	25.6544	26	26	0
511	W	43		1			5	90	450	176	53	17.11	23	25	0
512	W	47			1		6	75	450	169	55	19.257	30	22	0
513	W	40			1		5	90	450	157	46	18.662	28	28	0
514	W	25			1		5	90	450	173	59	19.7133	20	22	0
515	W	38				1	5	90	450	175	55	17.9592	38	41	0
516	W	32			1		5	90	450	174	60	19.8177	22	30	0
517	W	24		1			5	90	450	162	50	19.052	22	30	0
518	W	50	1				5	90	450	170	57	19.7232	26	24	0
519	W	35			1		5	90	450	168	53	18.7783	30	32	0
520	W	41		1			5	90	450	173	63	21.0498	40	40	0
521	W	35				1	5	90	450	170	57	19.7232	32	26	0
522	W	49				1	5	90	450	162	58	22.1003	28	30	0
523	W	31			1		5	90	450	160	70	27.3437	30	37	0
524	W	37		1			5	90	450	172	50	16.901	38	34	0
525	W	46		1			5	90	450	158	60	24.0346	38	34	0
526	W	35			1		5	90	450	158	47	18.8271	34	32	1
527	W	27		1			5	90	450	175	63	20.5714	20	30	0
528	W	31			1		5	90	450	169	57	19.9573	33	27	0
529	W	33		1			5	90	450	163	56	21.0772	42	30	1
530	W	24				1	5	90	450	170	66	22.8374	23	26	0
531	W	45				1	5	90	450	169	54	18.9069	31	28	1
532	W	40		1			5	90	450	175	74	24.1633	34	25	0
533	W	42			1		6	75	450	168	55	19.487	33	38	1
534	W	44				1	5	90	450	163	55	20.7008	37	37	0
535	W	27				1	6	75	450	165	50	18.3655	29	25	0
536	W	25		1			7	65	455	173	54	18.0427	38	40	1
537	W	52				1	5	95	475	175	60	19.5918	31	22	0
538	W	29		1			4	120	480	168	50	17.7154	39	35	0
539	W	34			1		4	120	480	173			24	10	0
540	W	54			1		4	120	480	162	57	21.7193	40	30	1
541	W	29		1			4	120	480	173	58	19.3792	32	30	0
542	W	38			1		4	120	480	158	55	22.0317	34	27	0
543	W	49				1	4.5	110	495	168	73	25.8645	37	25	0
544	W	28			1		5.5	90	495	159	56	22.151	30	40	0
545	W	36	1				5.5	90	495	175	65	21.2245	38	31	0
546	W	37		1			5.5	90	495	163	48	18.0662	42	35	0
547	W	35			1		5	100	500	168	50	17.7154	32	33	0
548	W	28		1			7	75	525	160	50	19.5312	26	12	0
549	W	36				1	7	75	525	180	66	20.3704	42	27	0
550	W	55		1			6	90	540	160.5	59.8	23.2141	20	23	0
551	W	35	1				6	90	540	170	54	18.6851	28	28	1
552	W	60				1	6	90	540	165	57	20.9366	30	24	0
553	W	29		1			4.5	120	540	160	54	21.0937	44	39	0
554	W	47				1	6	90	540	161	60	23.1473	25	42	0
555	W	33	1				6	90	540	170	54	18.6851	30	26	0
556	W	41				1	6	90	540	161	42	16.2031	40	34	0
557	W	36	1				6	90	540	162	50	19.052	30	24	0
558	W	47	1				6	90	540	170	60	20.7612	38	34	0
559	W	48				1	6	90	540	167	53	19.0039	27	25	1
560	W	25		1			6	90	540	170	55	19.0311	22	22	0
561	W	25			1		6	90	540	168	45	15.9439	27	26	1
562	W	32				1	7	80	560	162	62	23.6244	44	40	0
563	W	46			1		5	120	600	164.5	50.5	18.6621	30	22	0
564	W	23		1			5	120	600	168	73	25.8645	26	30	0
565	W	34			1		5	120	600	164	54	20.0773	30	30	0
566	W	41				1	5	120	600	168	70	24.8016	32	21	0
567	W	33			1		5	120	600	166	67	24.3141	24	23	1
568	W	30	1				7	90	630	176			24	8	0
569	W	33			1		7	90	630	171	65	22.2291	21	22	0
570	W	45	1				6	120	720	157	63	25.5588	50	50	0
571	W	32		1			7	105	735	162	50	19.052	20	22	0
572	W	49				1	5	150	750	164	52	19.3337	44	38	0
573	W	41		1			7	120	840	164	49	18.2183	30	26	0
574	W	31		1			7	120	840	168	68	24.093	29	40	0
575	W	45				1	7	120	840	162	62	23.6244	20	28	0
576	W	28		1			3	180	540	164	49	18.2183	34	18	0
1	M	33		1			2	30	60	191	84.8	23.245	29	30	0
2	M	44			1		2	45	90	176	70	22.5981	40	20	0
3	M	35	1				1	90	90	183	80	23.8884	32	21	1
4	M	26		1			3	30	90	175	60	19.5918	23	20	0
5	M	38			1		2	50	100	179	68	21.2228	27	24	0
6	M	66			1		2	60	120	175	71	23.1837	38	18	0
7	M	42			1		2	60	120	167	60.2	21.5856	32	21	0
8	M	34			1		2	60	120	182	87	26.2649	41	28	1
9	M	22	1				2	60	120	183	75	22.3954	38	27	0
10	M	59			1		2	60	120	164	59	21.9363	29	31	0
11	M	34		1			2	70	140	178	75	23.6713	30	22	0
12	M	25		1			5	30	150	175	69	22.5306	36	10	0
13	M	25	1				3.5	45	157.5	192	92	24.9566	44	20	0
14	M	53			1		5	35	175	170	63	21.7993	34	16	0
15	M	35		1			2.5	70	175	187	97	27.7389	45	30	0
16	M	33			1		2	90	180	188	80	22.6347	42	26	0
17	M	26		1			2	90	180	182	75	22.6422	32	6	0
18	M	29			1		2	90	180	183	74	22.0968	26	18	0
19	M	60				1	2	90	180	176	65	20.984	44	18	0
20	M	31		1			2	90	180	192	93	25.2279	23	25	0
21	M	36		1			3	60	180	180	91	28.0864	34	30	0
22	M	43		1			3	60	180	172	65	21.9713	50	25	0
23	M	47			1		2	90	180	180	73	22.5309	38	22	0
24	M	43				1	3	60	180	186	81	23.4131	29	21	0
25	M	47			1		2	90	180	177	72	22.9819	50	27	0
26	M	34			1		2	90	180	175	70	22.8571	38	31	0
27	M	34		1			3	60	180	178	70	22.0932	38	30	1
28	M	37			1		3	60	180	174	75	24.7721	38	28	1
29	M	34		1			3	60	180	188	77	21.7859	34	25	0
30	M	26		1			2	90	180	183	82	24.4857	28	26	0
31	M	60			1		2	90	180	173	71	23.7228	33	29	0
32	M	37		1			2	90	180	180	83	25.6173	30	23	1
33	M	33		1			4	45	180	174	70	23.1206	36	20	0
34	M	32			1		3	60	180	177	68	21.7051	27	22	0
35	M	55		1			3	60	180	189	82	22.9557	32	20	1
36	M	37			1		2	90	180	180	80	24.6914	40	20	0
37	M	29				1	4	45	180	182	69	20.8308	20	20	1
38	M	28		1			2.5	75	187.5	177	70	22.3435	22	26	0
39	M	35			1		2.5	75	187.5	178	65	20.5151	24	20	0
40	M	34		1			2.5	75	187.5	180	70	21.6049	40	28	0
41	M	26			1		7	30	210	174	56	18.4965	46	10	0
42	M	53		1			3	75	225	175	78	25.4694	30	26	0
43	M	68				1	2.5	90	225	176	70	22.5981	20	20	1
44	M	51			1		4	60	240	173	69	23.0546	20	20	0
45	M	31	1				2	120	240	172	73	24.6755	32	23	0
46	M	38				1	4	60	240	170	60	20.7612	47	33	0
47	M	42			1		2	120	240	175	79	25.7959	44	33	0
48	M	40	1				3	80	240	178	78	24.6181	38	26	0
49	M	48		1			3	90	270	176	70.7	22.8241	32	25	0
50	M	40		1			3	90	270	182	87	26.2649	28	21	0
51	M	30		1			3	90	270	177	78	24.8971	24	24	1
52	M	24		1			3	90	270	174	66	21.7994	34	27	0
53	M	57		1			3	90	270	182	72	21.7365	45	35	0
54	M	53			1		3	90	270	176	83	26.7949	39	21	0
55	M	54				1	4	75	300	175	79	25.7959	26	0	0
56	M	34				1	5	60	300	176	65	20.984	24	21	0
57	M	40				1	3.5	90	315	176	72	23.2438	23	28	0
58	M	50				1	7	45	315	175	73	23.8367	36	30	1
59	M	37			1		3.5	90	315	173	71	23.7228	34	20	0
60	M	46			1		4.5	75	337.5	170	68	23.5294	31	19	1
61	M	50				1	3	120	360	176	68	21.9525	44	12	0
62	M	33		1			4	90	360	182	69	20.8308	24	20	0
63	M	31		1			4	90	360	179	70	21.847	30	28	0
64	M	30		1			4	90	360	179	65	20.2865	23	12	0
65	M	37		1			2	180	360	182	82	24.7555	26	28	0
66	M	50	1				3	120	360	184	71	20.9712	43	23	0
67	M	34				1	4	90	360	186	70	20.2336	27	20	0
68	M	39			1		4	90	360	174	71	23.4509	30	26	1
69	M	54			1		4	90	360	184	84	24.811	33	20	1
70	M	27		1			3	120	360	180	63	19.4444	39	24	0
71	m	30	1				6	60	360	187	79	22.5914	12	10	1
72	M	56			1		4	90	360	174	73	24.1115	47	26	0
73	M	22	1				4	90	360	185	62	18.1154	22	18	0
74	M	52			1		6	60	360	182	97	29.2839	36	20	0
75	M	45		1			4	90	360	186	95	27.4598	40	26	1
76	M	45			1		5	75	375	176	65	20.984	34	26	0
77	M	43		1			7	60	420	171	84	28.7268	34	25	0
78	M	53			1		3.5	120	420	175	68	22.2041	30	22	0
79	M	42	1				4	110	440	185	79	23.0825	30	14	0
80	M	33				1	5	90	450	174	63	20.8086	40	25	0
81	M	33		1			5	90	450	177	72	22.9819	44	33	0
82	M	60			1		5	90	450	172	70	23.6614	22	10	0
83	M	44		1			4	120	480	175	70.6	23.0531	38	4	0
84	M	38		1			4	120	480	179	65	20.2865	30	22	0
85	M	34				1	6.5	75	487.5	173	57	19.0451	34	28	0
86	M	37			1		5	105	525	181	71	21.6721	38	12	0
87	M	29			1		7	75	525	185	83	24.2513	30	20	0
88	M	29			1		4.5	120	540	171	76.5	26.1619	27	25	0
89	M	44			1		6	90	540	178	80	25.2493	40	24	0
90	M	40		1			7	100	700	181	72	21.9774	24	24	0
91	M	27			1		7	105	735	166	67	24.3141	36	30	0

## Sheet: all gropus
	group, C=control, Y=yoga group	sex W=women, M=men	age	body height	body mass	BMI	THKA	LLA
1	C	W	20.5	173	49.9	16.6728	20	28
2	C	W	20.9694	154	39.7	16.7398	32	28
3	C	W	20.375	168	47.9	16.9714	30	30
4	C	W	22.0694	163	45.1	16.9747	30	26
5	C	W	19.2	158	42.6	17.0646	40	39
6	C	W	21.1444	175	52.7	17.2082	21	15
7	C	W	21.0222	166	48	17.4191	35	32
8	C	W	21.1806	163	46.4	17.464	35	31
9	C	W	19	161	45.3	17.4762	21	25
10	C	W	19.4	160	44.9	17.5391	35	20
11	C	W	21	166	48.5	17.6005	34	31
12	C	W	20.9611	168	50.2	17.7863	40	44
13	C	W	20.8639	168	50.5	17.8926	36	29
14	C	W	20.1056	161	46.4	17.9005	36	38
15	C	W	20.7472	160	46	17.9687	25	30
16	C	W	19.5444	162	47.3	18.0232	30	28
17	C	W	20.025	168	51	18.0697	33	37
18	C	W	18.3278	168	51.3	18.176	50	50
19	C	W	19.8	163	48.3	18.1791	40	30
20	C	W	20.5556	163	48.4	18.2167	26	20
21	C	W	19.4	165.5	49.9	18.2182	25	30
22	C	W	20.5472	174	55.2	18.2323	25	26
23	C	W	20.5	169	52.1	18.2417	30	42
24	C	W	21.1	173	54.6	18.2432	40	33
25	C	W	20.1222	175	55.9	18.2531	36	30
26	C	W	22.7139	173	54.7	18.2766	34	30
27	C	W	21.5417	164	49.4	18.367	28	25
28	C	W	20.5389	176	57	18.4013	34	30
29	C	W	19.6944	163	49.1	18.4802	24	32
30	C	W	20.2972	170	53.5	18.5121	34	30
31	C	W	22.2556	163	49.2	18.5178	30	31
32	C	W	19.5	166	51.2	18.5803	41	30
33	C	W	19.2	159	47	18.591	22	29
34	C	W	18.4806	178	59	18.6214	23	30
35	C	W	22.1889	176	57.9	18.6919	30	34
36	C	W	20	165	50.9	18.6961	39	28
37	C	W	20.7222	163	49.7	18.706	30	28
38	C	W	19.4806	175	57.3	18.7102	27	31
39	C	W	19.7667	163	49.8	18.7436	43	41
40	C	W	20.3833	159	47.4	18.7493	30	39
41	C	W	22.9972	170	54.2	18.7543	30	30
42	C	W	20	174	56.8	18.7607	38	40
43	C	W	19	174	56.8	18.7607	40	30
44	C	W	21	174	56.8	18.7607	38	40
45	C	W	19.6	174	56.8	18.7607	40	30
46	C	W	18.6	165	51.1	18.7695	40	40
47	C	W	21	164	50.5	18.776	28	34
48	C	W	20	173	56.2	18.7778	40	30
49	C	W	19	170	54.3	18.7889	30	30
50	C	W	19	164	50.6	18.8132	42	26
51	C	W	20.4	170	54.4	18.8235	40	40
52	C	W	18.0944	174	57	18.8268	36	30
53	C	W	19	174	57	18.8268	36	30
54	C	W	21	174	57	18.8268	40	45
55	C	W	21	172	55.7	18.8277	30	30
56	C	W	19.4389	167	52.6	18.8605	40	40
57	C	W	20.6	164	50.8	18.8876	32	30
58	C	W	22	168	53.4	18.9201	36	31
59	C	W	20.4806	160	48.5	18.9453	34	38
60	C	W	21.625	164	51.2	19.0363	40	36
61	C	W	19.4	169	54.5	19.082	21	29
62	C	W	21.1	165	52	19.1001	35	34
63	C	W	19.8806	160	48.9	19.1016	46	38
64	C	W	23.4083	159	48.3	19.1053	30	40
65	C	W	21.1306	172	56.6	19.132	20	30
66	C	W	20.2972	165	52.2	19.1736	36	37
67	C	W	20.6861	173	57.4	19.1787	38	30
68	C	W	33.4278	174	58.2	19.2231	25	38
69	C	W	19.2	160	49.4	19.2969	33	39
70	C	W	19.8472	165	52.6	19.3205	26	26
71	C	W	20.9	164	52	19.3337	41	30
72	C	W	21.2472	160	49.5	19.3359	29	35
73	C	W	24.4639	159	49	19.3821	25	30
74	C	W	19.2361	154	46	19.3962	38	33
75	C	W	20.1167	161	50.3	19.4051	20	20
76	C	W	19.7	154	46.2	19.4805	32	33
77	C	W	19	168	55	19.487	20	20
78	C	W	19.7833	174	59	19.4874	22	20
79	C	W	21.2083	170	56.4	19.5156	37	28
80	C	W	19.0778	176	60.6	19.5635	34	40
81	C	W	19.2	164	52.8	19.6312	30	25
82	C	W	19.5028	172	58.1	19.639	29	28
83	C	W	19.3806	164	52.9	19.6684	46	42
84	C	W	20.8083	164	52.9	19.6684	26	36
85	C	W	20.1222	161	51.1	19.7137	30	34
86	C	W	20.2611	170	57	19.7232	23	28
87	C	W	20.8472	166	54.4	19.7416	27	32
88	C	W	25.6333	164	53.1	19.7427	34	34
89	C	W	20.8417	164	53.2	19.7799	22	29
90	C	W	20.05	180	64.1	19.784	32	21
91	C	W	19	165	53.9	19.798	41	29
92	C	W	19.725	160	50.8	19.8437	30	32
93	C	W	19.2222	157	49	19.8791	22	20
94	C	W	20.5222	176	61.6	19.8864	29	28
95	C	W	19.9	165	54.2	19.9082	18	19
96	C	W	24.8028	160	51	19.9219	25	30
97	C	W	22.0139	169	57	19.9573	27	32
98	C	W	19.1167	168	56.6	20.0539	28	30
99	C	W	18.9111	170	58	20.0692	22	29
100	C	W	20.5083	163	53.5	20.1362	36	22
101	C	W	20	161	52.3	20.1767	20	18
102	C	W	19.0639	160	51.7	20.1953	26	24
103	C	W	19.25	162	53.1	20.2332	27	27
104	C	W	19.725	160	51.9	20.2734	39	35
105	C	W	20	163	53.9	20.2868	33	35
106	C	W	19.275	164	54.6	20.3004	40	36
107	C	W	20	171	59.5	20.3481	46	24
108	C	W	19	173	60.9	20.3482	32	40
109	C	W	20.6917	163	54.1	20.3621	46	38
110	C	W	20.7167	161	52.8	20.3696	28	32
111	C	W	19.1417	161	52.8	20.3696	39	34
112	C	W	19.2	180	66	20.3704	41	31
113	C	W	19.5889	169	58.2	20.3774	30	36
114	C	W	18.8889	174	61.7	20.3792	36	38
115	C	W	20.4611	156	49.6	20.3813	32	42
116	C	W	19.55	152	47.1	20.3861	48	48
117	C	W	19.0056	178	64.6	20.3888	38	40
118	C	W	22	159	51.6	20.4106	20	12
119	C	W	18.8194	170	59	20.4152	58	34
120	C	W	19.7111	177	64	20.4284	45	38
121	C	W	19.0833	174	61.9	20.4452	38	30
122	C	W	21.8417	174	61.9	20.4452	38	30
123	C	W	19.3222	164	55	20.4491	43	40
124	C	W	18.9722	159	51.7	20.4501	30	40
125	C	W	18.6722	172	60.5	20.4502	36	37
126	C	W	19.0306	172	60.5	20.4502	36	37
127	C	W	19.5639	172	60.5	20.4502	42	50
128	C	W		175	62.7	20.4735	49	40
129	C	W	19.1444	168	57.8	20.479	29	26
130	C	W	19.8	164	55.1	20.4863	30	32
131	C	W	18.4806	156	49.9	20.5046	23	24
132	C	W	22	165	55.9	20.5326	35	32
133	C	W	20.5083	175	62.9	20.5388	41	38
134	C	W	18.9	161	53.3	20.5625	31	19
135	C	W	19	161	53.3	20.5625	31	19
136	C	W	19.3	188	72.7	20.5693	52	38
137	C	W	20.6722	165	56	20.5693	32	33
138	C	W	20.9417	167	57.4	20.5816	20	18
139	C	W	20	161	53.4	20.6011	38	34
140	C	W	19.8917	166	56.8	20.6126	53	30
141	C	W	19.6694	158	51.5	20.6297	30	34
142	C	W	20	158	51.5	20.6297	31	34
143	C	W	18.8417	157	50.9	20.6499	44	28
144	C	W	20.7	170	59.7	20.6574	42	40
145	C	W	18.8333	154	49	20.6612	28	28
146	C	W	19.4	160	52.9	20.6641	48	42
147	C	W	19.8833	158	51.6	20.6698	40	36
148	C	W	19.2583	164	55.6	20.6722	36	30
149	C	W	19.5278	178	65.5	20.6729	50	46
150	C	W	19.6833	165	56.3	20.6795	50	42
151	C	W	19.5806	167	57.7	20.6892	30	36
152	C	W	20.5	169	59.1	20.6926	40	29
153	C	W	21.6389	169	59.1	20.6926	24	27
154	C	W	19.5083	169	59.1	20.6926	40	29
155	C	W	21	169	59.1	20.6926	24	27
156	C	W	19.8194	169	59.1	20.6926	18	20
157	C	W	19.8	169	59.1	20.6926	28	38
158	C	W	20	163	55	20.7008	32	37
159	C	W	20.3806	170	59.9	20.7266	27	34
160	C	W	20.1389	170	59.9	20.7266	30	28
161	C	W	19.5	173	62.2	20.7825	41	30
162	C	W	21	166	57.3	20.794	30	29
163	C	W	19.3917	166	57.3	20.794	42	46
164	C	W	19.4	166	57.3	20.794	30	29
165	C	W	19.8472	163	55.3	20.8137	38	40
166	C	W	19.3917	164	56	20.8209	38	30
167	C	W	20.8	164	56	20.8209	30	30
168	C	W	19.6889	164	56	20.8209	30	42
169	C	W	18.4583	164	56	20.8209	38	30
170	C	W	18.9111	171	60.9	20.8269	30	30
171	C	W	19.4944	168	58.8	20.8333	40	30
172	C	W	20.7444	168	58.8	20.8333	32	30
173	C	W	19.4944	176	64.6	20.8549	39	39
174	C	W	19.7667	171	61	20.8611	41	42
175	C	W	19.2444	167	58.4	20.9402	43	40
176	C	W	21.4861	164	56.5	21.0068	34	32
177	C	W	19.2944	158	52.5	21.0303	40	36
178	C	W	22	155	50.6	21.0614	44	44
179	C	W	21	162	55.3	21.0715	30	30
180	C	W	19.3306	163	56	21.0772	39	35
181	C	W	21.4639	164	56.7	21.0812	32	34
182	C	W	19.725	164	56.7	21.0812	32	32
183	C	W	20.6556	173	63.1	21.0832	26	25
184	C	W	20.9	161.5	55	21.0871	20	39
185	C	W	18.6222	160	54	21.0937	29	26
186	C	W	19.7	157	52	21.0962	48	38
187	C	W	20.9	157	52	21.0962	30	34
188	C	W	19.0778	170	61	21.1073	34	30
189	C	W	20.3361	170	61	21.1073	31	31
190	C	W	19.7667	170	61	21.1073	34	30
191	C	W	20.5389	163	56.1	21.1148	39	38
192	C	W	19.2	167	58.9	21.1194	20	30
193	C	W	18.925	172	62.5	21.1263	35	31
194	C	W	21	171	61.8	21.1347	42	40
195	C	W	21.2556	173	63.3	21.1501	44	32
196	C	W	19.4472	158	52.8	21.1505	32	34
197	C	W	18.2556	164	57	21.1927	21	24
198	C	W	21.0444	164	57	21.1927	30	32
199	C	W	19.725	180	68.9	21.2654	24	20
200	C	W	19.3167	175	65.2	21.2898	25	24
201	C	W	21.3194	171	62.3	21.3057	31	30
202	C	W	21.0083	169	60.9	21.3228	38	22
203	C	W	22	167	59.6	21.3704	40	35
204	C	W	18.9806	165	58.2	21.3774	38	40
205	C	W	21	155	51.4	21.3944	40	38
206	C	W	18.5972	166	59	21.4109	42	28
207	C	W	19.55	165	58.3	21.4141	26	30
208	C	W	20.2333	165	58.3	21.4141	26	30
209	C	W	21	164	57.6	21.4158	40	30
210	C	W	19.7944	163	56.9	21.4159	43	38
211	C	W	20	160	54.9	21.4453	30	40
212	C	W	22	161	55.6	21.4498	40	20
213	C	W	20.6889	161	55.6	21.4498	40	30
214	C	W	18.5972	163	57	21.4536	38	34
215	C	W	19.5	169	61.3	21.4628	38	40
216	C	W	19.775	168	60.6	21.4711	30	33
217	C	W	20	167	59.9	21.478	42	32
218	C	W	19.0056	157	53	21.5019	35	30
219	C	W	20.8028	158	53.7	21.511	31	34
220	C	W	20.0139	177	67.4	21.5136	48	44
221	C	W	19.3306	169	61.5	21.5329	36	38
222	C	W	19.3667	174	65.2	21.5352	24	24
223	C	W	19.6	171	63	21.5451	50	25
224	C	W	19	167	60.2	21.5856	30	19
225	C	W	19.5806	154.5	51.6	21.6169	42	37
226	C	W	19.3833	173	65	21.7181	23	19
227	C	W	20.0056	163	58	21.83	43	35
228	C	W	19.8	167	60.9	21.8366	20	20
229	C	W	19.6139	158.5	54.9	21.8531	32	35
230	C	W	19.5	168	61.7	21.8608	30	19
231	C	W	22.2333	170	63.2	21.8685	26	28
232	C	W	19.8	165	59.7	21.9284	41	41
233	C	W	20.4778	155	52.7	21.9355	42	42
234	C	W	20.8083	173	65.8	21.9854	31	42
235	C	W	19.9917	166	60.6	21.9916	31	33
236	C	W	23	156.5	54	22.0478	28	30
237	C	W	21.1194	180	71.6	22.0988	48	37
238	C	W	21	160	56.6	22.1094	24	10
239	C	W	19.5111	181	72.5	22.13	40	28
240	C	W	19.1417	159.5	56.3	22.1303	33	36
241	C	W	20.6722	169	63.2	22.1281	33	30
242	C	W	18.7917	168	62.5	22.1443	40	50
243	C	W	19.2944	170	64	22.1453	38	30
244	C	W	18.9139	173	66.3	22.1524	30	44
245	C	W	21.4	169	63.3	22.1631	34	32
246	C	W	19	163	58.9	22.1687	40	40
247	C	W	19.7056	161	57.5	22.1828	48	50
248	C	W	19.0833	162	58.3	22.2146	32	31
249	C	W	20.1056	182	73.6	22.2195	44	37
250	C	W	19.8	164	59.8	22.2338	26	32
251	C	W	19.7417	169	63.6	22.2681	39	48
252	C	W	22.5	162	58.5	22.2908	40	21
253	C	W	19.4	167	62.2	22.3027	45	50
254	C	W	19.1	160	57.1	22.3047	50	50
255	C	W	20	154	52.9	22.3056	30	28
256	C	W	20.5	164	60	22.3081	32	48
257	C	W	19.5444	157	55	22.3133	29	29
258	C	W	19.1	163	59.3	22.3192	40	40
259	C	W	19.2	159	56.5	22.3488	57	40
260	C	W	18.9111	168	63.1	22.3569	40	21
261	C	W	20	165	60.9	22.3691	43	39
262	C	W	19.8	169	63.9	22.3732	20	30
263	C	W	20.1333	169	63.9	22.3732	30	31
264	C	W	19.3611	160	57.4	22.4219	42	48
265	C	W	19.6194	160	57.4	22.4219	29	24
266	C	W	20.8	166	61.8	22.4271	30	30
267	C	W	20.5833	166	61.8	22.4271	29	23
268	C	W	19.4	163	59.6	22.4322	30	24
269	C	W	20.5	157	55.3	22.435	37	28
270	C	W	20	156	54.6	22.4359	40	34
271	C	W	19.6	165	61.1	22.4426	40	32
272	C	W	19.5694	172	66.4	22.4446	30	26
273	C	W	20.0639	170	64.9	22.4567	45	40
274	C	W	21.775	160	57.5	22.4609	33	35
275	C	W	20.5278	170	65	22.4913	30	30
276	C	W	19.7	161	58.3	22.4914	30	30
277	C	W	18.9806	164	60.5	22.4941	38	36
278	C	W	21.1944	166	62	22.4996	42	38
279	C	W	19.7	177	70.5	22.5031	50	38
280	C	W	19.5	158	56.2	22.5124	50	40
281	C	W	20.6583	169	64.3	22.5132	30	33
282	C	W	19.5583	175	69	22.5306	43	21
283	C	W	19.4556	168	63.6	22.534	40	50
284	C	W	21.1722	166	62.2	22.5722	27	30
285	C	W	19.5	170	65.3	22.5952	40	38
286	C	W	19.7556	162	59.3	22.5956	42	38
287	C	W	19.3	169	64.6	22.6183	29	30
288	C	W	20.1	163	60.1	22.6203	39	41
289	C	W	20.8	167	63.1	22.6254	39	21
290	C	W	22	164	60.9	22.6428	44	39
291	C	W	19.4139	174	68.6	22.6582	27	29
292	C	W	19.2556	157	55.9	22.6784	31	25
293	C	W	20	164	61	22.68	49	37
294	C	W	20.8944	161	58.8	22.6843	32	28
295	C	W	21	169	64.8	22.6883	42	40
296	C	W	20.025	162	59.6	22.71	29	21
297	C	W	19.5	166	62.6	22.7174	31	35
298	C	W	19.7	176	70.4	22.7273	40	21
299	C	W	21	160	58.2	22.7344	58	60
300	C	W	19.1417	169	65	22.7583	24	30
301	C	W	20.9722	165	62	22.7732	50	38
302	C	W	19.8278	164	61.3	22.7915	35	30
303	C	W	18.5889	158	56.9	22.7928	58	42
304	C	W	18.9833	169	65.1	22.7933	31	33
305	C	W	20.3222	165	62.1	22.8099	35	40
306	C	W	19.3056	159	57.7	22.8235	29	32
307	C	W	19.2889	162	59.9	22.8243	50	45
308	C	W	19.5417	169	65.2	22.8283	40	45
309	C	W	22.3167	169	65.2	22.8283	30	28
310	C	W	20.3694	169	65.2	22.8283	30	28
311	C	W	20.4472	180	74	22.8395	18	20
312	C	W	19.825	171	66.8	22.8446	41	37
313	C	W	22.6056	163	60.7	22.8462	36	34
314	C	W	20.8083	159	57.8	22.863	26	29
315	C	W	19.3444	159	57.8	22.863	35	50
316	C	W	21.9667	169	65.3	22.8633	40	25
317	C	W	19.5278	165	62.3	22.8834	44	32
318	C	W	18.8333	153	53.6	22.8972	42	38
319	C	W	19.6	153	53.6	22.8972	42	38
320	C	W	18.2556	159	57.9	22.9026	40	40
321	C	W	18.3333	170	66.2	22.9066	35	35
322	C	W	19.9333	165	62.4	22.9201	29	34
323	C	W	19.5194	156	55.8	22.929	30	24
324	C	W	19.5639	165	62.5	22.9568	34	24
325	C	W	19.8	165	62.5	22.9568	38	38
326	C	W	19.0472	165	62.5	22.9568	34	24
327	C	W	21.6	165	62.5	22.9568	38	38
328	C	W	20.4556	160	58.8	22.9687	28	23
329	C	W	19.8278	156	55.9	22.9701	39	34
330	C	W	22	170	66.4	22.9758	40	36
331	C	W	19.8	176	71.2	22.9855	30	23
332	C	W	19.6	175	70.4	22.9878	39	22
333	C	W	19.4	165	62.6	22.9936	40	32
334	C	W	19.3	169	65.7	23.0034	40	29
335	C	W	19.5139	156	56	23.0112	30	25
336	C	W	19.8361	167	64.2	23.0198	34	33
337	C	W	20.6611	183	77.1	23.0225	46	26
338	C	W	19.5889	168	65	23.03	30	40
339	C	W	19.7639	189	82.3	23.0397	35	30
340	C	W	19.35	160	59	23.0469	42	40
341	C	W	21.0639	160	59	23.0469	34	40
342	C	W	19.5	158.5	57.9	23.0473	31	29
343	C	W	19.0417	156	56.1	23.0523	40	30
344	C	W	20.5667	168	65.1	23.0655	35	40
345	C	W	25.8167	168	65.1	23.0655	44	33
346	C	W	19.0917	164	62.1	23.0889	39	33
347	C	W	19.7444	167	64.4	23.0915	32	38
348	C	W	20.5611	168	65.2	23.1009	31	30
349	C	W	22.6389	173	69.3	23.1548	30	25
350	C	W	19.6389	162	60.8	23.1672	40	40
351	C	W	21.1	168	65.4	23.1718	40	31
352	C	W	18.9917	159	58.6	23.1795	46	28
353	C	W	19.5139	155	55.8	23.2258	50	35
354	C	W	20.875	158	58	23.2335	30	20
355	C	W	20.5917	164	62.5	23.2377	32	40
356	C	W	20.7528	163	62	23.3355	28	33
357	C	W	20	164	63	23.4236	30	21
358	C	W	19.875	174	71	23.4509	27	30
359	C	W	19.2278	169	67.4	23.5986	36	37
360	C	W	19.0861	163	62.7	23.5989	36	30
361	C	W	21.7667	178	75	23.6713	28	18
362	C	W	20.6056	165	64.5	23.6915	24	41
363	C	W	20.4111	174	71.9	23.7482	23	26
364	C	W	20.1833	151	54.2	23.7709	44	36
365	C	W	19	168	67.5	23.9158	18	21
366	C	W	19.1417	168	67.5	23.9158	36	40
367	C	W	18.8667	171	70	23.939	20	20
368	C	W	20.3667	170	69.3	23.9792	44	39
369	C	W	23.6444	168	67.7	23.9867	42	39
370	C	W	19.7	162	63	24.0055	31	29
371	C	W	20.0083	165	65.4	24.022	36	44
372	C	W	19.7222	168	68	24.093	38	30
373	C	W	23.4694	165	65.6	24.0955	38	39
374	C	W	19.7778	157	59.4	24.0983	40	40
375	C	W	18.3278	156	58.7	24.1206	36	40
376	C	W	20	167	67.3	24.1314	48	48
377	C	W	22	178	76.6	24.1762	31	39
378	C	W	21.0889	163	64.3	24.2011	48	37
379	C	W	20.5	166	66.7	24.2053	42	28
380	C	W	19.5667	170	70	24.2215	32	37
381	C	W	19.5278	170	70.2	24.2907	37	36
382	C	W	20.6944	169	69.6	24.3689	31	29
383	C	W	19.7	154	57.9	24.4139	32	33
384	C	W	19.6778	177	76.6	24.4502	29	38
385	C	W	19.3972	168	69.1	24.4827	29	39
386	C	W	19.4139	167	68.5	24.5617	43	46
387	C	W	20	166	67.7	24.5682	25	31
388	C	W	19.3222	168	69.4	24.589	30	28
389	C	W	19.4139	165	67	24.6097	40	48
390	C	W	19.5167	160	63.2	24.6875	21	30
391	C	W	20.3611	167	68.9	24.7051	38	45
392	C	W	21.3	166	68.1	24.7133	28	40
393	C	W	19.7361	163	65.7	24.7281	42	44
394	C	W	20.7	166	68.2	24.7496	44	28
395	C	W	20.8	160	63.4	24.7656	29	35
396	C	W	20.6556	162	65	24.7676	26	38
397	C	W	19	165	67.6	24.8301	35	20
398	C	W	21.9611	168	70.1	24.837	30	40
399	C	W	20.6694	175	76.2	24.8816	38	36
400	C	W	19.8139	174	75.4	24.9042	40	37
401	C	W	19.2111	177	78.1	24.929	37	36
402	C	W	22.2944	183	84.5	25.2322	45	34
1	C	M	19	187	85.6	24.4788	30	30
2	C	M	20.5417	183	49.3	14.7213	32	22
3	C	M	20.025	185	75.3	22.0015	40	38
4	C	M	19	180	65.4	20.1852	32	38
5	C	M	22.1889	172	60.3	20.3826	60	30
6	C	M	20.2083	181	103.1	31.4703	33	29
7	C	M	19.5944	178	71.2	22.4719	34	30
8	C	M	21.5417	180	79	24.3827	40	21
9	C	M	19.0806	187	76.6	21.9051	32	21
10	C	M	19.2472	183	60.9	18.1851	40	33
11	C	M	19	170	65.5	22.6644	32	24
12	C	M	19.9417	182	93.9	28.348	32	40
13	C	M	20.6417	180	85.1	26.2654	50	28
14	C	M	19.7333	187	73.4	20.99	31	29
15	C	M	21.1472	181	71	21.6721	23	16
16	C	M	19.1	175	69	22.5306	34	20
17	C	M	20.9111	188	79.5	22.4932	22	21
18	C	M	21.3889	180	77.4	23.8889	37	25
19	C	M	18.9361	181	78	23.8088	39	34
20	C	M	19.2389	189	79.9	22.3678	32	16
21	C	M	18.8111	189	85	23.7955	46	20
22	C	M	20.4306	198	78.7	20.0745	37	17
23	C	M	20.0694	188	80	22.6347	46	24
24	C	M	19	191	66.1	18.119	34	30
25	C	M	21	182	62.7	18.9289	24	36
26	C	M	19.7	172	53.9	18.2193	40	35
27	C	M	21.5583	183	68.5	20.4545	42	30
28	C	M	21.2667	176	80.3	25.9233	38	10
29	C	M	20.9	176	69	22.2753	49	20
30	C	M	19.7778	184	77.4	22.8615	28	24
31	C	M	19.5472	178	60.2	19.0001	22	19
32	C	M	19.7861	175	57.3	18.7102	40	22
33	C	M	19.4583	180	59.4	18.3333	40	24
34	C	M	23.9278	184	85.7	25.3131	40	28
35	C	M	20.8	168	81.8	28.9824	41	29
36	C	M	22.0694	183	87.5	26.128	32	21
37	C	M	19.8472	187	84.7	24.2215	38	22
38	C	M	22.2889	183	82.5	24.635	33	16
39	C	M	19.2056	184	84	24.811	39	30
40	C	M	19.05	173	65.7	21.952	40	38
41	C	M	21.6806	184	68.5	20.2328	22	14
42	C	M	21.0056	191	87.8	24.0673	26	20
43	C	M	19.1556	190	94.6	26.205	30	28
44	C	M	19.95	185	80.5	23.5208	44	36
45	C	M	19.3167	183	62.6	18.6927	44	18
46	C	M	19.7333	189	70.2	19.6523	26	19
47	C	M	21.0083	182	84.9	25.631	33	14
48	C	M	19.2	185	64.8	18.9335	50	38
49	C	M	20.2278	170	53	18.3391	41	50
50	C	M	19.9	176	62.2	20.0801	42	31
51	C	M	19.7	177	75.3	24.0352	11	21
52	C	M	20.1361	185	79.7	23.2871	52	30
53	C	M	19.4	190	85.5	23.6842	31	20
54	C	M	19	181	62.2	18.986	20	29
55	C	M	25.3417	174	71	23.4509	40	21
56	C	M	23.25	195	89	23.4057	50	28
57	C	M	19	176	69.3	22.3722	32	44
58	C	M	19.3833	191	66.6	18.2561	40	36
59	C	M	20.9	185	71.4	20.8619	30	20
60	C	M	19.2528	187	84	24.0213	63	35
61	C	M	20.3667	191	85	23.2998	44	20
62	C	M	19	180	87.3	26.9444	32	32
63	C	M	19.6056	179	92.1	28.7444	46	20
64	C	M	19.3389	182	62.9	18.9893	28	34
65	C	M	23.9722	178	86	27.143	34	23
66	C	M	19	172	70.6	23.8643	32	32
67	C	M	19	176	83.1	26.8272	32	38
68	C	M	19.8361	182	65.4	19.744	33	30
69	C	M	19.5278	185	84.9	24.8064	32	24
70	C	M	20.45	181	64.6	19.7186	30	19
71	C	M	19.8028	183	69.9	20.8725	30	18
72	C	M	21.4278	178	63.5	20.0417	35	15
73	C	M	20.0139	182	72.4	21.8573	40	31
74	C	M	19.225	190	77	21.3296	49	40
75	C	M	19.2	190	77	21.3296	49	40
76	C	M	25.1444	184	81.7	24.1316	33	31
77	C	M	19.2167	183	70.9	21.1711	30	23
78	C	M	21.0917	177	88.6	28.2805	39	30
79	C	M	18	179	66.2	20.661	30	30
80	C	M	23.1361	178	74.5	23.5134	50	32
81	C	M	19.3028	180	73.7	22.7469	32	18
82	C	M	19.8	185	75	21.9138	42	30
83	C	M	19.1944	183	74.1	22.1267	38	26
84	C	M	19.5	179	66.1	20.6298	32	15
85	C	M	20.5056	177	59.5	18.992	40	21
86	C	M	20.5	187	88.3	25.2509	40	30
87	C	M	21.1778	182	92.7	27.9858	32	27
88	C	M	20.8806	178	70	22.0932	30	20
89	C	M	20	182	80.2	24.2121	30	30
90	C	M	19.5083	167	51.8	18.5736	40	35
91	C	M	19	187	75.4	21.562	50	30
92	C	M	20	175	68.6	22.4	50	30
93	C	M	19.6972	186	82.9	23.9623	44	24
94	C	M	20.0167	173	61	20.3816	38	28
95	C	M	19.375	188	73.6	20.8239	28	15
96	C	M	20.6361	187	84.2	24.0785	30	22
97	C	M	19	184	66.5	19.642	32	40
98	C	M	19.0528	195	70.5	18.5404	40	30
99	C	M	19.6278	173	58	19.3792	22	24
100	C	M	22.6694	173	64	21.3839	32	23
101	C	M	19.8306	185	75	21.9138	42	30
102	C	M	19.8056	192	75.1	20.3722	44	22
103	C	M	20	188	84.2	23.823	34	31
104	C	M	19.925	188	84.2	23.823	34	31
105	C	M	20.1306	175	68.4	22.3347	42	30
106	C	M	20.1611	170	67.5	23.3564	40	35
107	C	M	20.6556	180	69.2	21.358	31	22
108	C	M	19.6833	174	77.7	25.6639	32	27
109	C	M	18.7611	183	72	21.4996	33	20
110	C	M	20.2306	189	75.6	21.164	25	18
111	C	M	20.3944	187	76	21.7335	50	22
112	C	M	20.4833	175	69.8	22.7918	32	38
113	C	M	20.4083	180	86.9	26.821	50	24
114	C	M	19.6056	181	60.5	18.4671	40	30
115	C	M	22.2667	191	82.5	22.6145	37	24
116	C	M	20.5333	187	66	18.8739	10	8
117	C	M	19.2306	183	62.5	18.6628	40	30
118	C	M	19.8	179	92.5	28.8693	40	21
119	C	M	19.2278	164	54.4	20.2261	50	31
120	C	M	18.8194	189	81.8	22.8997	32	19
121	C	M	22.9389	184	98.9	29.212	33	23
122	C	M	18	177	74.2	23.6841	22	42
123	C	M	19.9056	187	86	24.5932	50	30
124	C	M	22	176	66.6	21.5005	50	35
125	C	M	22.075	177	63.8	20.3645	40	20
126	C	M	26.1528	187	77.1	22.0481	26	16
127	C	M	20.7611	182	69.5	20.9818	38	23
128	C	M	19.4806	188	83	23.4835	33	12
129	C	M	18.6861	178	74	23.3556	31	20
130	C	M	18.6861	180	74	22.8395	33	22
131	C	M	19.2972	180	60.8	18.7654	40	50
132	C	M	24.0556	194	81.8	21.7345	28	18
133	C	M	19.8722	193	81.7	21.9335	32	40
134	C	M	20.3556	185	86.3	25.2155	22	20
135	C	M	20.0611	178	78.3	24.7128	43	29
136	C	M	19.4111	160	60.6	23.6719	40	24
137	C	M	23.3278	178	68.6	21.6513	32	20
138	C	M	18.2167	194	76	20.1934	40	26
139	C	M	19.2528	181	80.5	24.5719	40	37
140	C	M	18.875	178	77	24.3025	42	30
141	C	M	25.5167	170	65.3	22.5952	31	12
142	C	M	18.3889	187	82	23.4493	24	13
143	C	M	19.7472	183	79	23.5898	32	30
144	C	M	19.45	185	61.4	17.9401	25	20
145	C	M	18.6472	176	73	23.5666	32	29
146	C	M	18.7889	180	72	22.2222	36	26
147	C	M	18.4444	182	78	23.5479	22	20
148	C	M	19.1611	174	67.8	22.394	30	22
149	C	M	20.5611	168	73.8	26.148	32	32
150	C	M	18.9361	168	64	22.6757	32	34
151	C	M	19.2389	172	64	21.6333	24	10
152	C	M	20.7722	176	73.6	23.7603	32	10
153	C	M	20.85	190	92.2	25.5402	43	28
154	C	M	19.9222	175	65.8	21.4857	31	29
155	C	M	19.1667	175	67.7	22.1061	30	18
156	C	M	20.6806	182	83.8	25.2989	28	20
157	C	M	19.3639	175	63	20.5714	32	12
158	C	M	22.7	175	70	22.8571	43	26
159	C	M	20	185	87.7	25.6245	24	42
160	C	M	20.5194	186	73.6	21.2741	28	19
161	C	M	19.7056	177	58.5	18.6728	40	40
162	C	M	20.9222	179	71.2	22.2215	33	24
163	C	M	21.9417	178	76.2	24.05	30	20
164	C	M	19.4833	179	92.7	28.9317	32	29
165	C	M	20	179	78.1	24.375	30	42
166	C	M	19.1	183	80.3	23.978	26	28
167	C	M	19.1	174	58.7	19.3883	21	4
168	C	M	19	183	69.9	20.8725	32	22
169	C	M	20.4278	174	58.3	19.2562	28	28
170	C	M	21.3056	180	67.3	20.7716	29	22
171	C	M	19.1056	189	63.9	17.8886	40	24
172	C	M	20.9472	173	72	24.0569	33	34
173	C	M	19.2944	177	75.2	24.0033	26	24
174	C	M	18.7722	182	60	18.1138	40	34
175	C	M	19.8361	176	60.3	19.4667	30	22
176	C	M	19.6833	174	77.7	25.6639	32	27
1	Y	W	37	168	60	21.2585	40	34
2	Y	W	53	159	55.5	21.9532	30	24
3	Y	W	37	160	51	19.9219	24	28
4	Y	W	47	159	52	20.5688	23	31
5	Y	W	36	170	61	21.1073	29	27
6	Y	W	34	167.5	55	19.6035	30	16
7	Y	W	41	165	52	19.1001	22	26
8	Y	W	48	164	58	21.5645	40	34
9	Y	W	44	167	56	20.0796	21	25
10	Y	W	48	164	54	20.0773	32	10
11	Y	W	48	157	52.5	21.299	30	30
12	Y	W	37	162	51	19.433	40	33
13	Y	W	52	160	59	23.0469	28	30
14	Y	W	38	170	58	20.0692	50	38
15	Y	W	35	165	53	19.4674	40	30
16	Y	W	25	180	67	20.679	28	28
17	Y	W	49	155	60	24.974	30	27
18	Y	W	42	160	51	19.9219	30	29
19	Y	W	34	164	54	20.0773	38	33
20	Y	W	41	156	58	23.833	40	58
21	Y	W	45	180	59	18.2099	33	23
22	Y	W	28	168	52	18.424	32	18
23	Y	W	28	170	55	19.0311	24	18
24	Y	W	31	176	68	21.9525	40	20
25	Y	W	29	170	63	21.7993	40	18
26	Y	W	33	164	51	18.9619	24	20
27	Y	W	31	159	49	19.3821	30	24
28	Y	W	40	164	59	21.9363	28	28
29	Y	W	51	170	62	21.4533	38	30
30	Y	W	65	165	68	24.977	50	38
31	Y	W	36	167	47	16.8525	23	24
32	Y	W	35	172	55	18.5911	29	25
33	Y	W	50	164	62	23.0518	33	31
34	Y	W	42	162	60	22.8624	42	43
35	Y	W	36	167	53	19.0039	30	34
36	Y	W	30	160	53	20.7031	20	18
37	Y	W	32	172	61	20.6193	38	50
38	Y	W	42	160	51	19.9219	44	42
39	Y	W	46	156	53	21.7784	24	22
40	Y	W	38	173	68	22.7204	28	30
41	Y	W	31	165	52	19.1001	36	23
42	Y	W	30	174	59	19.4874	39	40
43	Y	W	40	171	64	21.8871	32	21
44	Y	W	30	168	56	19.8413	30	37
45	Y	W	37	165	60	22.0386	29	18
46	Y	W	36	180	64	19.7531	42	22
47	Y	W	35	162	50	19.052	10	27
48	Y	W	42	168	56	19.8413	26	28
49	Y	W	36	168	55	19.487	25	33
50	Y	W	29	162	60	22.8624	34	30
51	Y	W	47	165	62	22.7732	22	33
52	Y	W	33	163	45	16.937	32	40
53	Y	W	41	169	62	21.7079	35	29
54	Y	W	61	152	52	22.5069	37	38
55	Y	W	38	165	52	19.1001	30	29
56	Y	W	32	164	55	20.4491	36	34
57	Y	W	42	164	52	19.3337	35	31
58	Y	W	33	170	55	19.0311	27	28
59	Y	W	60	169	62	21.7079	32	21
60	Y	W	45	163	66	24.841	32	28
61	Y	W	34	169	59	20.6575	40	30
62	Y	W	42	178	63	19.8839	35	32
63	Y	W	33	173	59	19.7133	40	36
64	Y	W	45	166	55	19.9594	40	34
65	Y	W	42	165	60	22.0386	22	30
66	Y	W	30	176	61	19.6927	28	22
67	Y	W	25	170	58	20.0692	20	26
68	Y	W	24	167	56	20.0796	26	28
69	Y	W	39	180	70	21.6049	22	32
70	Y	W	32	168	52	18.424	28	22
71	Y	W	33	163	57	21.4536	38	24
72	Y	W	48	164	73	27.1416	21	30
73	Y	W	44	166	64	23.2254	26	22
74	Y	W	58	160	59	23.0469	29	26
75	Y	W	48	165	55	20.202	28	8
76	Y	W	54	167	60	21.5139	42	38
77	Y	W	35	163	55	20.7008	31	28
78	Y	W	29	162	59	22.4813	26	40
79	Y	W	43	165	55	20.202	30	31
80	Y	W	54	157	52.5	21.299	32	34
81	Y	W	47	162	57	21.7193	32	32
82	Y	W	44	158	47	18.8271	34	25
83	Y	W	30	175	60	19.5918	18	23
84	Y	W	40	165	63	23.1405	36	32
85	Y	W	37	164	54	20.0773	38	27
86	Y	W	48	165	54	19.8347	29	27
87	Y	W	39	162.5	62	23.4793	30	30
88	Y	W	44	168	60	21.2585	30	21
89	Y	W	42	170	65	22.4913	38	32
90	Y	W	37	153	48	20.5049	32	30
91	Y	W	40	160	52	20.3125	24	31
92	Y	W	44	170	62	21.4533	35	41
93	Y	W	24	168	51	18.0697	37	47
94	Y	W	31	166	69	25.0399	30	29
95	Y	W	43	170	75	25.9516	53	43
96	Y	W	37	170	58.5	20.2422	25	22
97	Y	W	27	161	53	20.4467	32	30
98	Y	W	27	164	61	22.68	34	42
99	Y	W	40	170	59.5	20.5882	27	30
100	Y	W	33	160	56	21.875	34	23
101	Y	W	30	165	57.9	21.2672	29	30
102	Y	W	35	153	58.8	25.1185	36	39
103	Y	W	27	165	57	20.9366	25	30
104	Y	W	42	158	55	22.0317	35	37
105	Y	W	23	164	53.4	19.8543	30	25
106	Y	W	34	160	54	21.0937	30	18
107	Y	W	33	160	50	19.5312	24	12
108	Y	W	34	161	49	18.9036	22	26
109	Y	W	20	168	60	21.2585	31	31
110	Y	W	30	158.9	50.7	20.0798	18	29
111	Y	W	44	164	53	19.7055	23	29
112	Y	W	53	164	55	20.4491	29	29
113	Y	W	27	160	50	19.5312	28	30
114	Y	W	43	174	68	22.46	14	20
115	Y	W	32	164	52	19.3337	20	31
116	Y	W	46	167	66	23.6652	48	35
117	Y	W	46	173	75	25.0593	38	38
118	Y	W	39	172	61	20.6193	30	30
119	Y	W	36	170	61	21.1073	40	40
120	Y	W	41	178	68	21.4619	30	38
121	Y	W	29	159	48	18.9866	34	26
122	Y	W	53	170	65	22.4913	30	29
123	Y	W	42	170	58	20.0692	40	32
124	Y	W	34	166	64	23.2254	37	33
125	Y	W	48	168.5	64	22.5414	30	22
126	Y	W	21	165	53	19.4674	32	30
127	Y	W	33	169	59	20.6575	35	30
128	Y	W	34	156	50	20.5457	23	28
129	Y	W	54	161	60	23.1473	30	24
130	Y	W	39	159	59	23.3377	35	27
131	Y	W	39	162	56	21.3382	30	28
132	Y	W	49	160	66	25.7812	42	42
133	Y	W	59	164	54	20.0773	38	39
134	Y	W	47	165	56	20.5693	23	32
135	Y	W	32	178	65	20.5151	31	26
136	Y	W	40	169	59	20.6575	30	36
137	Y	W	38	169	65	22.7583	38	35
138	Y	W	32	164	47	17.4747	33	28
139	Y	W	52	162	61	23.2434	46	33
140	Y	W	32	163	63	23.7118	23	30
141	Y	W	34	163	65	24.4646	29	29
142	Y	W	31	170	58	20.0692	30	33
143	Y	W	41	168	56	19.8413	22	32
144	Y	W	45	172	53	17.9151	40	28
145	Y	W	47	167	58	20.7967	26	36
146	Y	W	30	171	60	20.5191	42	36
147	Y	W	32	159	48	18.9866	27	27
148	Y	W	34	163	53	19.9481	28	34
149	Y	W	26	159	56	22.151	34	41
150	Y	W	26	162	50	19.052	37	32
151	Y	W	34	164	58	21.5645	28	31
152	Y	W	39	163	49	18.4425	23	26
153	Y	W	51	164	60	22.3081	24	24
154	Y	W	32	177	62	19.79	39	27
155	Y	W	33	153	56	23.9224	36	38
156	Y	W	39	163	60	22.5827	50	47
157	Y	W	37	174	64	21.1389	36	24
158	Y	W	44	160	49	19.1406	26	36
159	Y	W	35	164	60	22.3081	33	30
160	Y	W	34	164	54	20.0773	31	25
161	Y	W	35	164	60	22.3081	35	38
162	Y	W	40	170	59	20.4152	32	35
163	Y	W	40	173	58	19.3792	24	16
164	Y	W	34	164	57	21.1927	30	42
165	Y	W	35	174	70	23.1206	42	42
166	Y	W	26	162	48	18.2899	33	21
167	Y	W	39	160	50	19.5312	28	36
168	Y	W	27	162	50	19.052	26	26
169	Y	W	44	168	49	17.3611	25	32
170	Y	W	43	172	65	21.9713	40	34
171	Y	W	39	162	52	19.8141	20	21
172	Y	W	46	162	58	22.1003	33	30
173	Y	W	26	170	60	20.7612	28	27
174	Y	W	40	167	60	21.5139	30	30
175	Y	W	37	168	52	18.424	42	33
176	Y	W	19	169	56	19.6072	23	33
177	Y	W	35	164	51	18.9619	40	36
178	Y	W	39	157	54	21.9076	23	23
179	Y	W	34	178	70	22.0932	26	28
180	Y	W	40	168	55	19.487	34	34
181	Y	W	58	160	65	25.3906	36	40
182	Y	W	37	165	54	19.8347	32	23
183	Y	W	36	175	60	19.5918	30	25
184	Y	W	33	170	67	23.1834	30	30
185	Y	W	49	161	70	27.0051	36	33
186	Y	W	31	178	70	22.0932	32	26
187	Y	W	26	170	55	19.0311	33	29
188	Y	W	37	155	50	20.8117	30	36
189	Y	W	24	160	48	18.75	31	23
190	Y	W	45	170	66	22.8374	33	21
191	Y	W	46	171	62	21.2031	38	32
192	Y	W	45	166	53	19.2336	30	36
193	Y	W	36	164	55	20.4491	28	17
194	Y	W	33	164	55	20.4491	27	28
195	Y	W	39	168	70	24.8016	30	24
196	Y	W	49	174	62	20.4783	33	31
197	Y	W	49	163	50	18.8189	20	20
198	Y	W	28	165	53	19.4674	22	20
199	Y	W	43	172	60	20.2812	32	30
200	Y	W	30	164	52	19.3337	25	20
201	Y	W	42	162	54	20.5761	27	30
202	Y	W	44	168	72	25.5102	40	30
203	Y	W	52	164	62	23.0518	30	30
204	Y	W	33	167	60	21.5139	40	27
205	Y	W	36	168	57	20.1956	40	36
206	Y	W	38	174	54	17.8359	30	29
207	Y	W	49	168	54	19.1327	40	28
208	Y	W	27	170	55	19.0311	30	23
209	Y	W	40	174	78	25.763	40	30
210	Y	W	48	169	61	21.3578	40	32
211	Y	W	31	164	59	21.9363	18	16
212	Y	W	32	162	57	21.7193	32	29
213	Y	W	44	162	54.5	20.7667	34	30
214	Y	W	35	174	63	20.8086	32	21
215	Y	W	44	163	58	21.83	32	34
216	Y	W	47	172	62	20.9573	28	28
217	Y	W	40	172	68	22.9854	30	44
218	Y	W	45	176	81	26.1493	34	36
219	Y	W	43	170	59	20.4152	33	28
220	Y	W	25	161	47	18.132	26	24
221	Y	W	37	164	55	20.4491	38	39
222	Y	W	32	167	57	20.4382	30	30
223	Y	W	38	166	59	21.4109	28	30
224	Y	W	38	163.5	51	19.0781	26	4
225	Y	W	45	165	70	25.7117	24	29
226	Y	W	42	161	50	19.2894	20	20
227	Y	W	35	170	65	22.4913	40	34
228	Y	W	33	168	53	18.7783	44	38
229	Y	W	40	168	63	22.3214	46	30
230	Y	W	27	174	65	21.4692	20	30
231	Y	W	22	165			40	26
232	Y	W	39	164			38	14
233	Y	W	36	170	52	17.9931	24	10
234	Y	W	53	170	70.3	24.3253	45	24
235	Y	W	36	159	53.8	21.2808	25	30
236	Y	W	39	155	51.6	21.4776	26	20
237	Y	W	39	173	64	21.3839	23	24
238	Y	W	34	167	58.5	20.976	38	32
239	Y	W	44	160	55	21.4844	32	38
240	Y	W	40	169	60	21.0077	16	26
241	Y	W	35	168	50	17.7154	33	34
242	Y	W	42	162	58	22.1003	30	30
243	Y	W	54	165	67	24.6097	34	32
244	Y	W	41	160	58	22.6562	36	27
245	Y	W	41	170	59	20.4152	30	38
246	Y	W	27	161	51	19.6752	31	20
247	Y	W	50	162	60	22.8624	24	13
248	Y	W	41	176	60	19.3698	24	19
249	Y	W	42	164	53	19.7055	38	30
250	Y	W	47	176	67	21.6296	36	32
251	Y	W	47	163	57	21.4536	43	48
252	Y	W	33	169	63	22.0581	32	22
253	Y	W	34	164	70	26.0262	22	29
254	Y	W	33	164	50	18.5901	33	28
255	Y	W	42	165	50	18.3655	40	29
256	Y	W	54	169	61	21.3578	42	40
257	Y	W	41	177	63	20.1092	38	33
258	Y	W	28	173	54	18.0427	26	20
259	Y	W	34	165	54	19.8347	32	26
260	Y	W	41	161	64	24.6904	43	24
261	Y	W	42	175	59	19.2653	30	29
262	Y	W	53	162	61	23.2434	45	36
263	Y	W	28	155	48	19.9792	48	32
264	Y	W	37	181	63	19.2302	40	32
265	Y	W	52	162	74	28.1969	35	35
266	Y	W	35	162	57	21.7193	33	33
267	Y	W	58	167	77	27.6095	46	40
268	Y	W	34	164			30	18
269	Y	W	23	178			30	20
270	Y	W	33	158.8	49.4	19.5896	24	21
271	Y	W	20	171	54	18.4672	29	32
272	Y	W	34	160	58	22.6562	30	30
273	Y	W	44	172	56	18.9292	36	32
274	Y	W	23	168	50	17.7154	23	31
275	Y	W	28	172	53	17.9151	33	30
276	Y	W	22	155	53	22.0604	30	39
277	Y	W	24	162	54	20.5761	26	32
278	Y	W	55	163	53	19.9481	20	18
279	Y	W	24	163	54	20.3244	25	30
280	Y	W	23	173	52	17.3745	40	32
281	Y	W	38	156	51	20.9566	34	38
282	Y	W	31	167	55	19.721	22	20
283	Y	W	41	175	80	26.1224	38	34
284	Y	W	39	173	59	19.7133	29	30
285	Y	W	36	163	51	19.1953	20	22
286	Y	W	61	168	58	20.5499	30	26
287	Y	W	47	154	58.5	24.6669	40	45
288	Y	W	34	173	65	21.7181	27	23
289	Y	W	30	177	60	19.1516	40	37
290	Y	W	40	160	60	23.4375	32	34
291	Y	W	32	160	47	18.3594	28	21
292	Y	W	48	162	60	22.8624	30	26
293	Y	W	46	172	64	21.6333	28	0
294	Y	W	27	170	57	19.7232	29	34
295	Y	W	39	178	60	18.937	30	28
296	Y	W	26	176	59	19.047	29	29
297	Y	W	40	164	67	24.9108	29	31
298	Y	W	52	167	62	22.231	22	20
299	Y	W	33	170	65	22.4913	30	32
300	Y	W	53	158	52	20.83	24	33
301	Y	W	54	161	58	22.3757	28	21
302	Y	W	33	168.5	63	22.1892	36	26
303	Y	W	35	164	52	19.3337	24	10
304	Y	W	47	156	51.5	21.1621	30	25
305	Y	W	37	168	62.7	22.2151	40	30
306	Y	W	41	173	61.9	20.6823	38	31
307	Y	W	27	173	56.7	18.9448	18	21
308	Y	W	29	177	76	24.2587	40	40
309	Y	W	22	163	50	18.8189	32	16
310	Y	W	44	182	70	21.1327	36	12
311	Y	W	42	159	49	19.3821	28	20
312	Y	W	36	168			40	22
313	Y	W	35	164			24	30
314	Y	W	29	171	57.2	19.5616	32	20
315	Y	W	55	166	55	19.9594	22	22
316	Y	W	38	180	65	20.0617	28	29
317	Y	W	46	160	56	21.875	26	30
318	Y	W	36	174	74	24.4418	25	21
319	Y	W	54	162	56	21.3382	40	33
320	Y	W	59	164	63	23.4236	37	21
321	Y	W	46	174	59	19.4874	34	32
322	Y	W	41	165	57	20.9366	26	24
323	Y	W	42	163	58	21.83	45	31
324	Y	W	33	172	62	20.9573	10	26
325	Y	W	26	166	58	21.048	44	37
326	Y	W	52	162	53	20.1951	20	29
327	Y	W	27	170	72	24.9135	40	33
328	Y	W	35	168	59	20.9042	40	38
329	Y	W	39	170	64	22.1453	26	23
330	Y	W	49	158	60	24.0346	44	36
331	Y	W	29	160	67	26.1719	48	34
332	Y	W	51	170	57	19.7232	30	30
333	Y	W	41	174	63	20.8086	52	32
334	Y	W	40	165	72	26.4463	32	38
335	Y	W	30	169	56	19.6072	24	32
336	Y	W	46	165	61	22.4059	30	24
337	Y	W	62	162	63	24.0055	30	20
338	Y	W	30	160	54	21.0937	34	30
339	Y	W	42	164	53	19.7055	32	23
340	Y	W	41	162	55	20.9572	32	28
341	Y	W	22	170	65	22.4913	30	28
342	Y	W	62	160	60	23.4375	37	32
343	Y	W	34	160	66	25.7812	34	22
344	Y	W	32	157	55	22.3133	32	32
345	Y	W	28	163	48	18.0662	32	30
346	Y	W	44	162	60	22.8624	39	41
347	Y	W	39	164	55	20.4491	36	34
348	Y	W	38	157	47	19.0677	36	32
349	Y	W	47	173	57	19.0451	33	33
350	Y	W	52	162	60	22.8624	42	40
351	Y	W	42	162	69	26.2917	37	32
352	Y	W	41	170	60	20.7612	40	24
353	Y	W	41	165	75	27.5482	34	35
354	Y	W	39	172	67	22.6474	26	26
355	Y	W	50	171	56	19.1512	35	28
356	Y	W	27	164	55.5	20.635	40	32
357	Y	W	35	158	45	18.026	54	32
358	Y	W	35	165	50	18.3655	24	29
359	Y	W	31	161	49	18.9036	24	22
360	Y	W	39	167	52	18.6453	37	24
361	Y	W	30	170	60	20.7612	28	32
362	Y	W	42	160	67	26.1719	42	37
363	Y	W	35	170	58	20.0692	38	42
364	Y	W	38	160	60	23.4375	30	25
365	Y	W	50	167	60	21.5139	30	34
366	Y	W	44	173	73	24.3911	30	32
367	Y	W	37	172	65	21.9713	26	31
368	Y	W	37	172	65	21.9713	26	31
369	Y	W	35	179	67	20.9107	32	38
370	Y	W	47	170	72	24.9135	30	35
371	Y	W	38	164	53	19.7055	33	32
372	Y	W	58	156	57	23.4221	33	29
373	Y	W	44	167	57	20.4382	37	32
374	Y	W	29	173	59	19.7133	35	24
375	Y	W	41	159	51	20.1733	19	26
376	Y	W	38	168	59	20.9042	33	31
377	Y	W	52	170	61	21.1073	32	28
378	Y	W	47	162	57	21.7193	22	18
379	Y	W	40	172	68	22.9854	23	31
380	Y	W	38	164	53	19.7055	20	25
381	Y	W	38	175	61	19.9184	30	32
382	Y	W	35	162	55	20.9572	25	25
383	Y	W	39	165	72	26.4463	33	48
384	Y	W	32	177	62	19.79	33	28
385	Y	W	40	160	54	21.0937	30	30
386	Y	W	24	163	50	18.8189	24	20
387	Y	W	53	160	52.8	20.625	35	30
388	Y	W	29	166	54.3	19.7053	20	21
389	Y	W	48	171	69	23.597	46	34
390	Y	W	59	162	51	19.433	24	22
391	Y	W	36	174	58	19.1571	32	22
392	Y	W	49	165	54	19.8347	43	33
393	Y	W	30	164	54	20.0773	24	18
394	Y	W	21	170	58	20.0692	30	29
395	Y	W	39	172	58	19.6052	35	26
396	Y	W	25	174	54	17.8359	36	34
397	Y	W	41	170	63	21.7993	32	28
398	Y	W	40	160	61	23.8281	40	33
399	Y	W	40	158	48	19.2277	32	32
400	Y	W	38	164	56	20.8209	28	30
401	Y	W	34	178	72	22.7244	25	36
402	Y	W	31	168	59	20.9042	40	30
403	Y	W	32	158	57	22.8329	30	34
404	Y	W	36	180	62	19.1358	31	30
405	Y	W	41	175	62	20.2449	34	27
406	Y	W	43	160	47	18.3594	32	30
407	Y	W	29	170	64	22.1453	21	28
408	Y	W	43	174	65	21.4692	31	33
409	Y	W	36	165	48	17.6309	28	37
410	Y	W	41	164	57.5	21.3786	31	30
411	Y	W	59	170	63	21.7993	30	26
412	Y	W	47	169	69	24.1588	30	20
413	Y	W	44	158	52	20.83	32	37
414	Y	W	26	174	62	20.4783	40	30
415	Y	W	32	170	63	21.7993	34	31
416	Y	W	38	165	50	18.3655	28	26
417	Y	W	33	164	57	21.1927	36	28
418	Y	W	25	173	66	22.0522	30	30
419	Y	W	25	160	52	20.3125	34	26
420	Y	W	36	160	60	23.4375	28	29
421	Y	W	34	161	51.5	19.8681	27	30
422	Y	W	34	164	53	19.7055	20	26
423	Y	W	48	171	65	22.2291	30	32
424	Y	W	24	165	58	21.3039	34	34
425	Y	W	47	175	61	19.9184	30	24
426	Y	W	46	168	60	21.2585	22	18
427	Y	W	34	173	56	18.7109	29	23
428	Y	W	32	172	55	18.5911	32	31
429	Y	W	52	167	53	19.0039	30	40
430	Y	W	40	175	72	23.5102	30	32
431	Y	W	49	171	58	19.8352	42	10
432	Y	W	44	172	68	22.9854	42	23
433	Y	W	46	158	46	18.4265	40	25
434	Y	W	28	167	55	19.721	36	40
435	Y	W	50	153	52	22.2137	36	34
436	Y	W	37	172.5	60	20.1638	34	16
437	Y	W	41	165			38	14
438	Y	W	28	170	65	22.4913	30	22
439	Y	W	29	165	50	18.3655	20	26
440	Y	W	39	164	63	23.4236	34	40
441	Y	W	50	160	55	21.4844	32	36
442	Y	W	39	160	53	20.7031	30	28
443	Y	W	43	164	66	24.539	24	20
444	Y	W	50	169	69	24.1588	26	14
445	Y	W	44	163	56.1	21.1148	16	22
446	Y	W	53	167	58.3	20.9043	40	20
447	Y	W	28	168	63.6	22.534	28	28
448	Y	W	35	165	56.3	20.6795	31	21
449	Y	W	51	155			36	22
450	Y	W	39	160			20	20
451	Y	W	46	152	53.7	23.2427	38	30
452	Y	W	32	167	52.6	18.8605	31	40
453	Y	W	60	164	52	19.3337	30	29
454	Y	W	29	162	52	19.8141	40	30
455	Y	W	47	161	58	22.3757	27	32
456	Y	W	37	176	58	18.7242	31	30
457	Y	W	47	164	50	18.5901	30	23
458	Y	W	52	162	58	22.1003	37	30
459	Y	W	36	156	65	26.7094	30	30
460	Y	W	41	171	58	19.8352	24	22
461	Y	W	33	163	55	20.7008	28	33
462	Y	W	25	159	51	20.1733	18	20
463	Y	W	26	166	53	19.2336	30	47
464	Y	W	43	168	61	21.6128	31	23
465	Y	W	32	165	54	19.8347	24	22
466	Y	W	33	168	61	21.6128	26	22
467	Y	W	26	171	65	22.2291	28	29
468	Y	W	35	175	64	20.898	30	27
469	Y	W	43	175	68	22.2041	24	21
470	Y	W	37	170	57	19.7232	36	26
471	Y	W	27	168	60	21.2585	33	36
472	Y	W	38	162	50	19.052	30	36
473	Y	W	40	163	50	18.8189	30	35
474	Y	W	35	160	48	18.75	34	34
475	Y	W	34	157	41	16.6335	35	27
476	Y	W	33	170	80	27.6817	33	30
477	Y	W	26	170	50	17.301	32	29
478	Y	W	41	165	56	20.5693	35	32
479	Y	W	37	170	62	21.4533	39	40
480	Y	W	27	168	48	17.0068	20	16
481	Y	W	42	160	46	17.9687	34	30
482	Y	W	52	170	63	21.7993	45	32
483	Y	W	44	170	58	20.0692	30	28
484	Y	W	52	159	53	20.9644	28	24
485	Y	W	62	158	53	21.2306	50	42
486	Y	W	41	164	56	20.8209	30	22
487	Y	W	42	155	56	23.3091	28	40
488	Y	W	35	167	60	21.5139	36	34
489	Y	W	35	171	56	19.1512	30	35
490	Y	W	34	160	47	18.3594	38	40
491	Y	W	24	164			20	14
492	Y	W	34	168			28	20
493	Y	W	39	167	54	19.3625	4	38
494	Y	W	26	159			20	18
495	Y	W	31	163	58	21.83	34	35
496	Y	W	29	175	60	19.5918	36	22
497	Y	W	38	175	70	22.8571	31	27
498	Y	W	40	171	62	21.2031	16	8
499	Y	W	40	170	70	24.2215	31	29
500	Y	W	32	164	54	20.0773	31	35
501	Y	W	41	160	47	18.3594	20	30
502	Y	W	39	158	60	24.0346	22	22
503	Y	W	29	178	62	19.5682	30	40
504	Y	W	18	170	60	20.7612	28	16
505	Y	W	55	150	51.8	23.0222	28	18
506	Y	W	28	170	53	18.3391	32	14
507	Y	W	50	168			32	20
508	Y	W	34	170	53	18.3391	32	24
509	Y	W	44	160	52	20.3125	28	30
510	Y	W	53	164	69	25.6544	26	26
511	Y	W	43	176	53	17.11	23	25
512	Y	W	47	169	55	19.257	30	22
513	Y	W	40	157	46	18.662	28	28
514	Y	W	25	173	59	19.7133	20	22
515	Y	W	38	175	55	17.9592	38	41
516	Y	W	32	174	60	19.8177	22	30
517	Y	W	24	162	50	19.052	22	30
518	Y	W	50	170	57	19.7232	26	24
519	Y	W	35	168	53	18.7783	30	32
520	Y	W	41	173	63	21.0498	40	40
521	Y	W	35	170	57	19.7232	32	26
522	Y	W	49	162	58	22.1003	28	30
523	Y	W	31	160	70	27.3437	30	37
524	Y	W	37	172	50	16.901	38	34
525	Y	W	46	158	60	24.0346	38	34
526	Y	W	35	158	47	18.8271	34	32
527	Y	W	27	175	63	20.5714	20	30
528	Y	W	31	169	57	19.9573	33	27
529	Y	W	33	163	56	21.0772	42	30
530	Y	W	24	170	66	22.8374	23	26
531	Y	W	45	169	54	18.9069	31	28
532	Y	W	40	175	74	24.1633	34	25
533	Y	W	42	168	55	19.487	33	38
534	Y	W	44	163	55	20.7008	37	37
535	Y	W	27	165	50	18.3655	29	25
536	Y	W	25	173	54	18.0427	38	40
537	Y	W	52	175	60	19.5918	31	22
538	Y	W	29	168	50	17.7154	39	35
539	Y	W	34	173			24	10
540	Y	W	54	162	57	21.7193	40	30
541	Y	W	29	173	58	19.3792	32	30
542	Y	W	38	158	55	22.0317	34	27
543	Y	W	49	168	73	25.8645	37	25
544	Y	W	28	159	56	22.151	30	40
545	Y	W	36	175	65	21.2245	38	31
546	Y	W	37	163	48	18.0662	42	35
547	Y	W	35	168	50	17.7154	32	33
548	Y	W	28	160	50	19.5312	26	12
549	Y	W	36	180	66	20.3704	42	27
550	Y	W	55	160.5	59.8	23.2141	20	23
551	Y	W	35	170	54	18.6851	28	28
552	Y	W	60	165	57	20.9366	30	24
553	Y	W	29	160	54	21.0937	44	39
554	Y	W	47	161	60	23.1473	25	42
555	Y	W	33	170	54	18.6851	30	26
556	Y	W	41	161	42	16.2031	40	34
557	Y	W	36	162	50	19.052	30	24
558	Y	W	47	170	60	20.7612	38	34
559	Y	W	48	167	53	19.0039	27	25
560	Y	W	25	170	55	19.0311	22	22
561	Y	W	25	168	45	15.9439	27	26
562	Y	W	32	162	62	23.6244	44	40
563	Y	W	46	164.5	50.5	18.6621	30	22
564	Y	W	23	168	73	25.8645	26	30
565	Y	W	34	164	54	20.0773	30	30
566	Y	W	41	168	70	24.8016	32	21
567	Y	W	33	166	67	24.3141	24	23
568	Y	W	30	176			24	8
569	Y	W	33	171	65	22.2291	21	22
570	Y	W	45	157	63	25.5588	50	50
571	Y	W	32	162	50	19.052	20	22
572	Y	W	49	164	52	19.3337	44	38
573	Y	W	41	164	49	18.2183	30	26
574	Y	W	31	168	68	24.093	29	40
575	Y	W	45	162	62	23.6244	20	28
576	Y	W	28	164	49	18.2183	34	18
1	Y	M	33	191	84.8	23.245	29	30
2	Y	M	44	176	70	22.5981	40	20
3	Y	M	35	183	80	23.8884	32	21
4	Y	M	26	175	60	19.5918	23	20
5	Y	M	38	179	68	21.2228	27	24
6	Y	M	66	175	71	23.1837	38	18
7	Y	M	42	167	60.2	21.5856	32	21
8	Y	M	34	182	87	26.2649	41	28
9	Y	M	22	183	75	22.3954	38	27
10	Y	M	59	164	59	21.9363	29	31
11	Y	M	34	178	75	23.6713	30	22
12	Y	M	25	175	69	22.5306	36	10
13	Y	M	25	192	92	24.9566	44	20
14	Y	M	53	170	63	21.7993	34	16
15	Y	M	35	187	97	27.7389	45	30
16	Y	M	33	188	80	22.6347	42	26
17	Y	M	26	182	75	22.6422	32	6
18	Y	M	29	183	74	22.0968	26	18
19	Y	M	60	176	65	20.984	44	18
20	Y	M	31	192	93	25.2279	23	25
21	Y	M	36	180	91	28.0864	34	30
22	Y	M	43	172	65	21.9713	50	25
23	Y	M	47	180	73	22.5309	38	22
24	Y	M	43	186	81	23.4131	29	21
25	Y	M	47	177	72	22.9819	50	27
26	Y	M	34	175	70	22.8571	38	31
27	Y	M	34	178	70	22.0932	38	30
28	Y	M	37	174	75	24.7721	38	28
29	Y	M	34	188	77	21.7859	34	25
30	Y	M	26	183	82	24.4857	28	26
31	Y	M	60	173	71	23.7228	33	29
32	Y	M	37	180	83	25.6173	30	23
33	Y	M	33	174	70	23.1206	36	20
34	Y	M	32	177	68	21.7051	27	22
35	Y	M	55	189	82	22.9557	32	20
36	Y	M	37	180	80	24.6914	40	20
37	Y	M	29	182	69	20.8308	20	20
38	Y	M	28	177	70	22.3435	22	26
39	Y	M	35	178	65	20.5151	24	20
40	Y	M	34	180	70	21.6049	40	28
41	Y	M	26	174	56	18.4965	46	10
42	Y	M	53	175	78	25.4694	30	26
43	Y	M	68	176	70	22.5981	20	20
44	Y	M	51	173	69	23.0546	20	20
45	Y	M	31	172	73	24.6755	32	23
46	Y	M	38	170	60	20.7612	47	33
47	Y	M	42	175	79	25.7959	44	33
48	Y	M	40	178	78	24.6181	38	26
49	Y	M	48	176	70.7	22.8241	32	25
50	Y	M	40	182	87	26.2649	28	21
51	Y	M	30	177	78	24.8971	24	24
52	Y	M	24	174	66	21.7994	34	27
53	Y	M	57	182	72	21.7365	45	35
54	Y	M	53	176	83	26.7949	39	21
55	Y	M	54	175	79	25.7959	26	0
56	Y	M	34	176	65	20.984	24	21
57	Y	M	40	176	72	23.2438	23	28
58	Y	M	50	175	73	23.8367	36	30
59	Y	M	37	173	71	23.7228	34	20
60	Y	M	46	170	68	23.5294	31	19
61	Y	M	50	176	68	21.9525	44	12
62	Y	M	33	182	69	20.8308	24	20
63	Y	M	31	179	70	21.847	30	28
64	Y	M	30	179	65	20.2865	23	12
65	Y	M	37	182	82	24.7555	26	28
66	Y	M	50	184	71	20.9712	43	23
67	Y	M	34	186	70	20.2336	27	20
68	Y	M	39	174	71	23.4509	30	26
69	Y	M	54	184	84	24.811	33	20
70	Y	M	27	180	63	19.4444	39	24
71	Y	m	30	187	79	22.5914	12	10
72	Y	M	56	174	73	24.1115	47	26
73	Y	M	22	185	62	18.1154	22	18
74	Y	M	52	182	97	29.2839	36	20
75	Y	M	45	186	95	27.4598	40	26
76	Y	M	45	176	65	20.984	34	26
77	Y	M	43	171	84	28.7268	34	25
78	Y	M	53	175	68	22.2041	30	22
79	Y	M	42	185	79	23.0825	30	14
80	Y	M	33	174	63	20.8086	40	25
81	Y	M	33	177	72	22.9819	44	33
82	Y	M	60	172	70	23.6614	22	10
83	Y	M	44	175	70.6	23.0531	38	4
84	Y	M	38	179	65	20.2865	30	22
85	Y	M	34	173	57	19.0451	34	28
86	Y	M	37	181	71	21.6721	38	12
87	Y	M	29	185	83	24.2513	30	20
88	Y	M	29	171	76.5	26.1619	27	25
89	Y	M	44	178	80	25.2493	40	24
90	Y	M	40	181	72	21.9774	24	24
91	Y	M	27	166	67	24.3141	36	30
